# Supplementary material for: Quantitative Proteomic and Microcystin Production Response of Microcystis aeruginosa to Phosphorus Depletion
Source: Microorganisms. 2021 May 31;9(6):1183. doi: 10.3390/microorganisms9061183 (PMC8227402; doi:10.3390/microorganisms9061183)
Supplement: Supplementary file 1 [file microorganisms-09-01183-s001.zip › Table S1.xlsx]

## Sheet: Table S1
Table S1. Characteristics of the 2567 identified proteins in Microcystis aeruginosa FACHB-905.
Accession	Protein description	Gene symbol	Coverage	Unique peptides	Peptides	PSMs	AAs	MW (kDa)	Calculated pI
L8NS07	Phycocyanin, beta subunit	cpcB	95.93	19	19	856	172	18.1529	5.31299
L8NNW0	Phycocyanin, alpha subunit	cpcA	92.59	13	13	836	162	17.5047	6.11279
L8NTF7	60 kDa chaperonin	groL	93.16	49	52	538	541	57.5302	5.24951
L8NV00	Allophycocyanin, beta subunit	apcB	98.76	18	19	444	161	17.1908	6.72705
L8P065	S-layer domain protein	porB	51.69	23	28	477	563	60.6635	5.77002
L8NNY9	Uncharacterized protein		75.93	25	25	456	270	30.3244	5.5542
L8NVF2	Uncharacterized protein		36.42	14	20	296	615	65.4536	4.66553
L8NS16	ATP synthase subunit beta	atpD	86.31	29	29	310	482	51.5806	4.95752
L8NYK9	60 kDa chaperonin	groL	72.65	40	44	280	563	58.9105	5.10986
L8NXP0	Allophycocyanin alpha chain	apcA	86.96	13	14	347	161	17.3517	4.85596
L8NZU9	Ribulose bisphosphate carboxylase large chain	cbbL	67.45	36	37	377	470	52.4112	6.48096
L8NUY2	Elongation factor Tu	tuf	76.28	26	26	230	409	44.7759	5.38916
L8NUR4	Protein sphX		63.64	22	22	210	341	37.4655	9.56885
L8NUE4	Uncharacterized protein		55.03	69	69	229	1492	167.4	5.40186
L8NRA3	Chaperone protein DnaK	dnaK	67.98	46	48	223	634	67.7761	4.99561
L8NVZ5	Glyceraldehyde-3-phosphate dehydrogenase	gap	88.08	29	29	212	344	36.8427	6.06201
L8NW26	Elongation factor G	fusA	67	40	40	178	691	75.6963	5.17334
L8NNV2	Transketolase, C-terminal domain protein		64.14	29	29	166	633	68.4984	5.8335
L8NWF2	Phycobiliprotein ApcE	apcE	70.03	61	61	309	901	101	9.11475
L8NTZ8	Orange carotenoid-binding protein		74.38	23	23	177	320	35.501	5.08447
L8NVN3	Transaldolase	tal	67.01	24	24	165	391	42.98	4.70361
L8NYE4	Photosystem II manganese-stabilizing polypeptide	psbO	80.87	20	20	174	277	29.9271	4.76709
L8NKA9	Phosphoglycerate kinase	pgk	78.86	29	29	195	402	42.5261	5.2876
L8NX91	Alpha-1,4 glucan phosphorylase	glgP	55.71	42	46	202	840	96.3693	5.90967
L8NNH0	Clp amino terminal domain protein	clpC	64.68	43	54	155	821	91.4105	5.64307
L8NRW6	Enolase	eno	48.15	19	19	148	432	46.458	5.04639
L8NKM7	Subtilase family protein	mcaA	32.12	20	21	158	657	69.9422	4.94482
L8NQ15	D-fructose 1,6-bisphosphatase class 2/sedoheptulose 1,7-bisphosphatase	glpX	55.94	21	21	183	345	37.2068	5.36377
L8NV94	ATP synthase subunit alpha	atpA	46.02	23	23	165	502	53.9451	5.14795
L8NHK5	2-Cys peroxiredoxin BAS1		61.81	14	14	161	199	21.875	4.91943
L8NXG0	Aldehyde-alcohol dehydrogenase	adhE	57.32	48	50	155	888	97.1807	6.0874
L8NN43	Glyceraldehyde-3-phosphate dehydrogenase	gap2	65.63	17	17	152	288	30.8449	5.85889
L8NUS9	Probable phosphoketolase	xpkA	53.6	47	47	192	806	91.6069	6.48096
L8NN14	Putative peroxiredoxin bcp	bcp	99.31	16	16	155	144	15.8387	4.90674
L8NKZ0	Transketolase	tkt	44.01	25	25	135	668	72.2175	5.63037
L8NQ00	ATP-dependent zinc metalloprotease FtsH	hflB	67.36	35	42	135	625	67.5497	5.5542
L8NRE8	Putative membrane-associated 30 kDa protein		74.32	21	21	91	257	28.5616	5.30029
L8NMM2	Uncharacterized protein		66.49	10	10	140	188	20.0297	9.34912
L8NYH5	Phospho-2-dehydro-3-deoxyheptonate aldolase	aroF	67.24	22	22	124	351	38.0269	6.04932
L8NQE4	Fructose-bisphosphate aldolase, class II, Calvin cycle subtype	fba	61	19	19	158	359	38.9276	5.64307
L8P060	Glucose-1-phosphate adenylyltransferase	glgC	70.86	34	35	127	429	48.4239	7.02002
L8NMP8	Ferredoxin-dependent glutamate synthase 1	gltB	45.14	56	59	133	1524	167.17	6.07471
L8NV35	Phycobilisome rod-core linker polypeptide CpcG	cpcG	80	24	24	270	250	28.6768	9.48096
L8NVN2	DNA-directed RNA polymerase subunit beta'	rpoC2	48.39	50	50	101	1335	146.558	4.7417
L8NZY3	Carbon dioxide-concentrating mechanism protein CcmK 1	ccmK1	68.14	5	7	72	113	12.0804	7.43018
L8NVN5	Carbon dioxide concentrating mechanism protein	ccmM	69.27	45	45	178	654	70.6043	8.68994
L8NRI4	Aconitate hydratase B	acnB	60.64	42	42	140	869	93.6051	5.52881
L8P1Q3	Outer membrane efflux family protein		61.64	26	26	95	511	56.2884	5.37646
L8NQS2	Carbamoyl-phosphate synthase large chain	carB	52.48	54	54	153	1027	112.821	5.08447
L8P3K3	Tic22-like family protein		80.4	22	22	114	250	27.6987	8.17725
L8NYF8	Patatin-related domain protein		50.2	49	50	110	1008	115.114	5.80811
L8P0Q0	D-xylulose 5-phosphate/D-fructose 6-phosphate phosphoketolase family protein		51.09	33	33	109	732	78.4937	5.65576
L8NSK3	Bicarbonate-binding protein CmpA	cmpA	64.38	28	29	118	452	48.663	7.44482
L8NKQ9	Argininosuccinate synthase	argG	68.58	22	22	96	401	44.0327	5.17334
L8NP23	Glutamine synthetase	glnA	59.62	21	21	86	473	53.0059	5.14795
L8NW71	ATP synthase subunit b	atpF	42.78	11	11	64	180	19.4105	5.14795
L8NVM4	Phycobilisome 32.1 kDa linker polypeptide, phycocyanin-associated, rod 1	cpcC1	77.74	20	21	185	292	32.1935	9.23193
L8P1A2	ATP-dependent zinc metalloprotease FtsH	ftsH3	44.57	21	26	75	617	67.5163	5.5415
L8NML0	Phosphoenolpyruvate synthase	ppsA	54.8	37	37	105	812	89.8018	5.57959
L8NXX6	Pyruvate-flavodoxin oxidoreductase	nifJ	36.82	37	37	100	1184	129.925	6.12549
L8NP70	Efflux transporter, RND family, MFP subunit		73.61	30	30	83	485	51.7955	9.80322
L8NYM0	Extracellular ligand-binding receptor		77.12	29	29	76	437	47.6521	5.43994
L8NMR1	Gas vesicle protein GvpC repeat protein	gvpC	72.64	18	20	178	212	25.1384	9.46631
L8NN08	Adenosylhomocysteinase	ahcY	61.88	23	23	160	425	45.9617	5.71924
L8NQ43	Uncharacterized protein		55.31	40	40	112	848	92.8413	5.74463
L8P1L4	Nitrate transport protein NrtA	nrtA	61.82	23	25	87	440	47.7013	7.79639
L8P1Y0	6-phosphogluconate dehydrogenase, decarboxylating	gnd	67.16	27	27	102	475	52.3865	5.2876
L8NXF7	Ferredoxin--NADP reductase	petH	77.44	27	27	127	399	44.5214	7.09326
L8NHT9	Ketol-acid reductoisomerase	ilvC	83.33	22	22	95	330	35.9403	5.68115
L8NRE3	Polyribonucleotide nucleotidyltransferase	pnp	67.5	47	47	120	717	77.8994	5.18604
L8NNR5	Protein RecA	recA	63.64	17	18	69	352	37.8947	5.07178
L8NUF4	Glucose-6-phosphate isomerase	pgi	68.89	34	34	90	524	58.0551	6.20166
L8NPJ2	OpcA protein	opcA	55.43	22	22	64	451	49.5537	4.66553
L8P1T1	Phosphoglucomutase/phosphomannomutase, alpha/beta/alpha domain I family protein	pmm	76.58	30	30	68	474	51.3356	5.43994
L8NSJ3	Chaperone protein ClpB	clpB	54.13	37	46	97	872	98.4335	5.24951
L8NWW2	Uncharacterized protein		29.61	33	33	91	1020	112.003	5.10986
L8NZS2	Elongation factor Ts	tsf	81.27	21	21	91	251	27.6305	5.93506
L8NQU8	D-3-phosphoglycerate dehydrogenase	serA	45.14	21	21	70	525	56.2149	5.77002
L8NMS8	Permease family protein		24.29	13	13	63	564	59.6696	6.55127
L8NZZ4	Uncharacterized protein		43.66	46	46	95	1159	131.797	5.73193
L8NMW6	Uncharacterized protein		50	9	9	98	208	22.8187	6.354
L8NSK7	Ferredoxin-dependent glutamate synthase 2	gltS	32.66	39	41	80	1534	167.086	5.90967
L8NUD8	Acetyl-CoA acetyltransferases family protein	atoB	76.52	22	22	87	396	41.2246	6.06201
L8NTZ7	DNA protection during starvation protein	dps	66.1	8	8	49	177	19.562	5.0083
L8NUB4	Cytochrome f	petA	50.98	14	14	80	306	32.4938	5.19873
L8NT58	Methionine synthase	metH	37.49	40	40	90	1187	131.668	5.04639
L8NUW5	M repeat family protein		60.48	30	30	68	630	69.3552	4.67822
L8NSJ7	DNA-directed RNA polymerase subunit beta	rpoB	44.79	43	43	93	1103	123.751	5.45264
L8NQB0	Ribose-5-phosphate isomerase A	rpiA	63.98	12	12	65	236	24.8113	4.89404
L8NWQ6	Uncharacterized protein		70.95	18	18	72	296	32.3757	4.89404
L8NL77	Photosystem II CP43 reaction center protein	psbC	40.43	14	14	77	460	50.1734	6.58057
L8NWC6	Protein translocase subunit SecA	secA	51.33	46	46	114	937	107.133	5.21143
L8NUE7	Uncharacterized protein		33.78	23	23	71	743	86.9168	5.41455
L8NYW0	Acetyl-coenzyme A synthetase	acsA	55.64	30	30	75	656	73.2471	5.71924
L8NP11	ATPase associated with various cellular activities family protein	ftsH	54.89	29	30	90	614	66.5051	5.40186
L8NVS0	Photosystem I iron-sulfur center	psaC	92.59	9	9	96	81	8.83611	5.94775
L8NKH6	Phosphate-binding protein	pstS	33.78	13	13	63	373	39.8344	5.40186
L8NSG6	Alanine dehydrogenase/PNT, N-terminal domain protein	pntAA	67.28	25	25	76	382	40.2672	5.2749
L8NZV7	Carbon dioxide-concentrating mechanism protein CcmK 2	ccmK2	64.08	3	5	41	103	11.0768	5.38916
L8NUN3	Probable cytosol aminopeptidase	pepA	56.53	25	25	81	490	51.2897	5.04639
L8NPA7	Trigger factor	tig	54.31	28	29	98	464	51.8236	4.42432
L8NUE9	Receptor ligand binding region family protein		43.32	13	13	55	434	44.9819	4.89404
L8NVA2	Phosphoribulokinase		53.45	15	15	88	333	37.7512	5.41455
L8NY24	Translation initiation factor IF-2	infB	40.2	38	38	74	1010	109.445	5.97314
L8NSK4	Uncharacterized protein		58.33	10	10	49	228	24.2299	5.74463
L8NRW5	Peptidyl-prolyl cis-trans isomerase	ytfC	68.64	11	11	78	169	17.8013	5.12256
L8NHY7	Photosystem II CP47 reaction center protein	psbB	40.16	19	19	86	508	55.8322	5.96045
L8NQL2	Alpha-1,4 glucan phosphorylase	glgP	48.34	36	40	112	844	96.8253	5.85889
L8NU64	Uncharacterized protein		60.03	34	35	104	633	71.1277	5.73193
L8NX41	Cytochrome c-550	psbV	40.99	5	5	36	161	17.8161	4.75439
L8NUV1	Extracellular solute-binding s, 3 family protein		67.61	15	15	64	284	31.0783	5.38916
L8NVH9	Pyruvate kinase	pyk	63.21	27	27	96	473	52.0514	5.65576
L8NSH5	Actin, cytoplasmic 2		65.75	19	19	66	365	40.6112	5.05908
L8NRY5	Cyanophycin synthetase	cphA	51.2	38	38	71	877	95.0294	5.56689
L8NS61	ATP synthase gamma chain	atpG	37.46	12	12	49	315	34.9096	8.67529
L8P2P5	ATPase associated with various cellular activities family protein		62.23	33	33	100	503	56.7998	6.40479
L8NN95	Universal stress family protein	usp	69.85	10	10	44	136	14.6495	4.58936
L8NQJ2	2-isopropylmalate synthase	leuA	55.91	22	22	49	533	58.0511	5.46533
L8NNX1	Thioredoxin	trxA	72.88	10	10	114	118	12.8587	6.0874
L8P2E6	ATP-dependent zinc metalloprotease FtsH	ftsH2	48.81	30	33	75	586	64.2163	5.35107
L8NV02	Glutaredoxin family protein	gst	66.42	16	16	56	265	29.4184	5.04639
L8NXF0	Respiratory-chain NADH dehydrogenase 51 Kd subunit	hoxEF	52.52	23	23	61	535	57.4408	5.30029
L8NQH5	10 kDa chaperonin	groS	84.47	8	8	94	103	10.8287	5.0083
L8NKB3	S-layer domain protein		53.25	21	21	86	400	43.6414	8.90967
L8NWL8	Serine hydroxymethyltransferase	glyA	53.16	20	20	79	427	46.283	6.80029
L8NRR3	DNA-directed RNA polymerase subunit alpha	rpoA	64.54	17	18	57	313	35.046	4.83057
L8NVR6	CBS domain pair family protein	hyp3	88.67	18	18	73	203	22.5817	5.52881
L8NV23	Dihydrolipoyl dehydrogenase	lpdA	67.86	28	28	78	476	50.8316	5.90967
L8NQ09	Uncharacterized protein		46.85	12	12	60	254	27.9709	5.05908
L8NP15	Aspartyl/glutamyl-tRNA(Asn/Gln) amidotransferase subunit B	gatB	63.47	28	28	79	490	54.4664	5.65576
L8NVD2	Universal stress family protein	uspA	63.73	20	20	60	284	31.2587	6.31592
L8NZJ6	Uncharacterized protein		47.8	7	7	45	159	16.9262	4.44971
L8NZ33	Glutamate synthase, NADH/NADPH, small subunit domain protein	gltD	68.53	25	25	64	448	48.8765	5.45264
L8NN44	Uncharacterized protein		43.56	26	26	70	691	74.9445	5.05908
L8NXC6	Putative thylakoid-associated protein		100	9	9	79	92	10.7353	5.0083
L8P0P2	Cell division protein FtsZ	ftsZ	40	12	12	40	415	43.3923	5.12256
L8NTR9	Transcriptional regulator, AbrB family domain protein	abrB1	80.47	11	12	94	128	14.2753	7.50342
L8NY01	Methyltransferase, FkbM family domain protein		22.63	27	27	65	1246	140.587	5.12256
L8NMP1	Cytochrome b6-f complex iron-sulfur subunit	petC1	79.89	11	11	55	179	19.0354	5.46533
L8NV61	Chaperone protein HtpG	htpG	50.23	32	33	76	657	75.0933	5.05908
L8P292	Uncharacterized protein		49.4	8	8	73	168	17.8695	4.79248
L8NXI5	Uncharacterized protein		41.09	25	25	75	589	65.0123	4.99561
L8NP46	SagB-type dehydrogenase domain protein	mcaG	19.65	21	22	48	1313	142.688	4.65283
L8NME5	Leucine--tRNA ligase	leuS	44.82	33	33	63	850	96.6566	5.68115
L8NTB7	C-terminal processing peptidase family protein	prc	68.84	29	30	67	430	47.3927	6.62451
L8NPP3	Uncharacterized protein		34.49	26	26	76	606	67.8995	4.70361
L8NM87	Peptidase M3 family protein	prlC	48.46	30	30	72	683	76.9441	5.40186
L8NWG8	Polyphosphate kinase	ppk	41.55	29	29	65	722	81.9627	6.0874
L8NVW8	Sulfate adenylyltransferase	sat	64.52	25	25	88	389	43.9864	6.25244
L8NUL5	3-oxoacyl-acyl-carrier protein		54.62	14	14	63	238	25.1742	5.94775
L8P0D5	Cyclophilin type peptidyl-prolyl cis-trans isomerase/CLD family protein		45.7	15	16	67	372	40.8826	5.42725
L8NSW1	Thioredoxin reductase	trxB	59.51	23	23	61	452	49.4949	5.74463
L8NVC4	Bifunctional purine biosynthesis protein PurH	purH	53.62	22	22	60	511	54.9634	6.02393
L8NYY1	Carbonic anhydrase	ecaB	58.51	13	13	43	241	25.9336	9.21729
L8NN26	Pyrroline-5-carboxylate reductase	proC	54.81	11	11	33	270	28.4112	6.81494
L8NX26	Phosphoglucomutase	pgm	50.37	22	22	75	544	59.0557	5.05908
L8NWI9	Dihydroxy-acid dehydratase	ilvD	50.98	25	25	80	561	59.1433	5.49072
L8NNA0	Glucose-6-phosphate 1-dehydrogenase	zwf	54.71	26	26	63	499	56.8711	7.1958
L8NKQ6	DNA topoisomerase 1	topA	48.52	37	37	70	878	97.0058	8.5874
L8NXQ1	Modulator of DNA gyrase family protein	tldD	48.47	22	22	46	489	53.1287	6.1001
L8NQH4	NAD-reducing hydrogenase hoxS subunit beta	hoxH	59.7	22	22	56	474	52.7679	6.58057
L8NWH3	Aldehyde dehydrogenase family protein	gabD	47.58	18	18	49	454	48.4766	5.19873
L8NVC3	McnC protein	mcnC	15.87	47	59	76	4713	529.165	5.03369
L8NP76	ThiF family protein	thiF	48.72	15	16	50	390	42.6364	5.22412
L8NMK8	Photosystem I reaction center subunit III	psaF	56.71	11	11	68	164	18.1114	7.28369
L8P261	Ribulose bisphosphate carboxylase small chain	cbbS	77.48	7	7	97	111	13.1446	7.23975
L8P072	Modulator of DNA gyrase family protein	pmbA	43.85	17	17	57	447	47.9944	5.03369
L8P0I9	Delta-1-pyrroline-5-carboxylate dehydrogenase, putative	pruA	46.71	36	36	59	989	109.755	6.26514
L8NUQ1	S-adenosylmethionine synthase	metK	49.39	21	21	60	411	44.4008	5.16064
L8NQI3	Superoxide dismutase	sodB	67.84	9	9	89	199	21.8027	5.32568
L8NPR0	Cell shape determining, MreB/Mrl family protein	ppx2	57.14	19	19	62	329	34.9845	5.14795
L8NVS7	Allophycocyanin subunit alpha-B	apcD	70.19	15	15	91	161	18.0583	5.68115
L8NW56	Uncharacterized protein		45.73	42	42	72	1078	122.7	6.1001
L8P113	Tetratricopeptide repeat family protein		29.11	34	34	60	1254	143.749	5.65576
L8NXW1	AhpC/TSA family protein	grx	56.67	10	10	68	180	20.1233	6.32861
L8NSF2	Photosystem II D2 protein	psbD	23.65	6	6	37	351	39.1687	5.74463
L8NHR6	Pyruvate dehydrogenase E1 component subunit alpha	pdhA	55.81	18	18	58	344	38.0288	5.24951
L8NNI3	Glutamate-1-semialdehyde 2,1-aminomutase	hemL	58.2	18	19	66	433	45.8583	6.13818
L8NS35	Uncharacterized protein		66.67	11	11	25	219	25.1337	4.99561
L8NI77	3-oxoacyl-[acyl-carrier-protein] reductase	fabG	67.32	13	13	33	254	26.7631	6.81494
L8NXA4	4-alpha-glucanotransferase	malQ	38.4	20	20	62	500	56.8065	5.24951
L8NYB4	Uncharacterized protein		29.15	10	10	39	494	55.4814	5.65576
L8NTC2	Glutathione-disulfide reductase	gor	63.78	22	22	54	450	49.2084	6.03662
L8NNX5	Uncharacterized protein		24.39	6	10	63	488	52.8995	4.62744
L8NSZ0	Acetylglutamate kinase	argB	48.14	12	12	34	295	31.0242	5.35107
L8NR88	Extracellular solute-binding s, 3 family protein	bztA	72.59	20	20	47	343	37.423	5.24951
L8NYG9	Uncharacterized protein		61.45	18	18	48	358	38.8124	5.33838
L8NWB5	ATP synthase subunit delta	atpH	63.19	14	14	46	182	19.6466	6.75635
L8P1W1	GTP-binding protein TypA/BipA	typA	38.19	20	20	49	597	66.0421	5.14795
L8NQ49	Chaperone protein ClpB	clpB	44.58	28	35	61	886	100.612	5.40186
L8NR63	50S ribosomal protein L15	rplO	77.55	11	11	58	147	15.8206	10.6528
L8NQF2	Uncharacterized protein		51.61	6	6	27	93	10.4643	8.45557
L8NQX7	Plastocyanin	petE	57.6	6	6	79	125	13.2557	7.43018
L8NI85	3-oxoacyl-[acyl-carrier-protein] synthase 2	fabF	32.93	8	8	21	413	43.3108	6.18896
L8P0R6	Allophycocyanin, beta subunit	apcB	53.81	10	11	88	197	21.7533	6.20166
L8NVX8	Uncharacterized protein		50.44	16	16	38	454	48.8133	7.53271
L8NNK2	IMP dehydrogenase / GMP reductase domain protein	guaB	56.85	17	17	44	387	40.1371	5.42725
L8P1E9	L-lactate dehydrogenase	ldh	49.24	14	14	40	331	36.3412	5.5542
L8P1S5	Photosystem I reaction center subunit II	psaD	81.56	13	13	101	141	15.614	8.74854
L8NS39	CBS domain pair family protein	hyp3	85.85	16	16	45	205	22.8567	5.51611
L8NM00	Phenylalanine--tRNA ligase beta subunit	pheT	39.21	29	29	52	811	89.3921	5.22412
L8NRK2	E3 binding domain protein	pdhC	43.44	15	15	62	419	44.2283	6.27783
L8P0G8	4-hydroxy-3-methylbut-2-en-1-yl diphosphate synthase (ferredoxin)	ispG	70.94	24	24	60	406	44.5121	6.26514
L8NR31	Ribosome-binding ATPase YchF	ychF	59.94	20	20	43	357	39.0065	4.85596
L8NVU9	50S ribosomal protein L10	rplJ	63.74	13	13	42	182	19.5605	8.88037
L8NPX3	Uncharacterized protein		75.45	12	12	50	167	17.8793	9.49561
L8NMM7	Photosystem I P700 chlorophyll a apoprotein A2	psaB	20.35	15	15	78	737	82.3097	7.09326
L8NKR1	Uncharacterized protein		60.62	11	11	35	193	20.9257	8.48486
L8NU73	Phycobilisome 8.9 kDa linker polypeptide, phycocyanin-associated, rod	cpcD	85.14	7	7	55	74	8.23227	9.59814
L8P0E8	Uncharacterized protein		82.4	14	14	59	125	13.7859	9.17334
L8NQU7	Bicarbonate transport ATP-binding protein CmpC	cmpC	47.62	26	28	57	672	74.9468	6.59521
L8NMH0	Photosystem I P700 chlorophyll a apoprotein A1	psaA	17.49	16	18	92	749	82.5472	7.89893
L8NTV4	Protein GrpE	grpE	54.58	11	11	46	240	26.8151	4.71631
L8NK62	Uncharacterized protein		63.98	16	16	61	261	28.7334	6.13818
L8NNS9	Uncharacterized protein		55.31	15	15	55	273	30.2082	7.28369
L8NZE6	Putative diflavin flavoprotein A	dfa	46.18	22	22	39	576	63.2578	7.28369
L8NW58	S-methyl-5-thioribose-1-phosphate isomerase	mtnA	61.32	14	14	36	287	31.0012	6.07471
L8NPP5	Uncharacterized protein		49.3	21	21	58	357	39.863	4.88135
L8NTM1	50S ribosomal protein L4	rplD	67.14	14	14	48	210	23.0875	10.0669
L8NSG5	N-acetyl-gamma-glutamyl-phosphate reductase	argC	58.84	14	14	40	345	37.5382	6.41748
L8NM73	SPFH domain / Band 7 family protein		49.77	19	20	38	444	49.6423	5.021
L8NVT8	Bifunctional protein HldE	rfaE	53.02	21	21	41	496	54.2778	5.92236
L8NWY0	50S ribosomal protein L7/L12	rplL	53.08	13	14	70	130	13.3393	4.93213
L8NP19	Ferredoxin--nitrite reductase		50.88	21	21	48	513	56.8891	5.87158
L8P143	Uncharacterized protein		75.25	6	6	25	101	11.3955	4.64014
L8NUC4	Soluble hydrogenase 42 kDa subunit		43.23	16	16	68	384	41.0096	7.21045
L8NXB5	ATPase, P-type (Transporting), HAD super, subIC family protein	pacL	31.43	21	22	35	926	100.623	5.42725
L8NSQ1	Profilin		63.31	7	7	40	139	14.7464	8.00146
L8NXR7	Anthranilate synthase component I	trpE	41.11	20	20	34	506	56.7401	5.42725
L8NSX1	UPF0296 protein C789_1732		91.01	8	8	47	89	9.60615	8.98291
L8NSJ6	Aspartate-semialdehyde dehydrogenase	asd	42.9	12	12	36	345	37.4425	6.31592
L8NUG1	Pyridoxal-phosphate dependent enzyme family protein	cysM	73.29	16	17	37	322	34.2613	5.38916
L8NNV9	Insulinase family protein		57.88	27	27	59	482	53.5712	8.11865
L8NWJ6	Glycine dehydrogenase (decarboxylating)	gcvP	30.77	24	24	58	1014	110.656	6.21436
L8NNC6	NAD(P) transhydrogenase subunit beta	pntB	29.42	9	9	27	469	49.2501	5.12256
L8P1Z3	Uncharacterized protein		41.83	28	28	52	808	91.7396	5.46533
L8NRD2	50S ribosomal protein L2	rplB	53.43	17	17	55	277	30.5114	11.2974
L8NZB2	UPF0367 protein C789_1007		74.16	5	5	30	89	9.48598	5.36377
L8NR58	50S ribosomal protein L5	rplE	75.98	16	16	57	179	20.1517	9.65674
L8NQC6	Photosystem II protein PsbQ	psbQ	55.48	10	10	45	146	16.4518	8.1333
L8P0B5	50S ribosomal protein L1	rplA	61.6	13	13	58	237	25.8227	9.20264
L8NMJ6	Heme oxygenase 1	pbsA1	56.11	11	11	35	221	25.0836	5.99854
L8NUL6	Twitching motility PilT domain protein	pilT	51.3	18	19	37	423	47.7147	7.10791
L8NVW3	Sulfite reductase, ferredoxin dependent	sir	46.05	30	30	64	645	72.883	6.81494
L8NYA9	Response regulator	rpaB	56.2	12	12	35	242	27.2202	4.94482
L8NRC5	Nitrogen regulatory protein P-II	glnB	83.04	12	12	50	112	12.5549	8.96826
L8NQ93	Alanine--tRNA ligase	alaS	28.72	23	24	43	874	96.0168	5.66846
L8NVG4	AbrB protein		60.47	9	10	65	129	14.1781	6.78564
L8NJA1	Uncharacterized protein		61.86	15	15	39	291	32.84	6.44287
L8NX74	Redoxin family protein	prx5	52.67	11	11	63	243	26.8294	5.03369
L8NQL4	RmlD substrate binding domain protein	rfbB	55.19	14	14	37	308	35.0829	6.65381
L8NPQ7	Glutamyl-tRNA(Gln) amidotransferase subunit A	gatA	37.68	16	16	37	483	51.9999	6.45557
L8NXA6	Extracellular solute-binding s, 5 Middle family protein		43.15	20	20	34	577	64.3447	5.89697
L8NUS0	LL-diaminopimelate aminotransferase	dapL	57.42	19	19	37	411	44.9484	5.2876
L8NTH3	ATP-dependent Clp protease proteolytic subunit	clpP	53.95	14	14	56	228	25.2601	6.04932
L8NYY2	Uncharacterized protein		52.68	12	12	33	224	24.5802	5.26221
L8NX17	DNA gyrase subunit B	gyrB	46.75	29	29	53	616	68.8012	5.87158
L8NMX6	Uncharacterized protein		28.75	13	13	40	400	45.0006	4.05615
L8P0X1	Cysteine synthase	cysK	63.01	13	14	42	319	34.2909	5.5415
L8NKK3	Ycf48-like protein		43.51	10	10	30	308	33.8259	5.10986
L8NVL8	Peptidyl-prolyl cis-trans isomerase		77.4	16	16	67	177	19.1649	7.40088
L8NVX6	30S ribosomal protein S7	rpsG	68.59	12	12	45	156	17.5213	10.4331
L8NU29	Thiamine pyrophosphate enzyme, N-terminal TPP binding domain protein	als	43.64	18	18	43	550	59.6994	5.2749
L8NZ75	Uncharacterized protein		34.14	21	22	41	703	78.0311	5.61768
L8P2Z4	Carbamoyl-phosphate synthase small chain	carA	21.99	6	6	34	382	41.5121	6.32861
L8NVM1	UDP-N-acetylmuramoyl-L-alanyl-D-glutamate--2,6-diaminopimelate ligase	murE	43.55	15	15	31	496	52.9652	5.19873
L8NUV4	Threonine--tRNA ligase	thrS	38.56	21	21	35	599	68.4445	6.03662
L8NWD2	3-isopropylmalate dehydratase large subunit	leuC	38.63	17	17	35	466	50.4655	5.70654
L8NU32	Ribosomal subunit interface protein	raiA	50.75	9	9	31	199	22.6677	6.96143
L8NRZ3	UDP-glucose 6-dehydrogenase tuaD	tuaD	61.61	24	24	50	461	49.5656	5.30029
L8NUM0	Geranylgeranyl reductase	chlP	43.86	16	16	36	399	44.2285	7.76709
L8P163	Uncharacterized protein		42.27	25	25	62	608	69.4306	6.26514
L8NVU6	Pyruvate kinase	pykA1	47.94	22	22	41	509	57.293	6.44287
L8P1D8	Phytoene desaturase	pds	52.52	23	23	51	476	53.4505	5.80811
L8P395	Diflavin flavoprotein A 1	dfa1	43.55	25	25	60	574	63.8093	5.65576
L8NMN5	Uncharacterized protein		46.2	9	9	38	184	20.505	5.42725
L8NYR4	Glucokinase	glk	50.62	12	12	29	322	34.2687	4.85596
L8NPY3	R3H domain protein	ycf45	39.69	15	15	27	572	63.9599	5.92236
L8P0H4	NAD(P)H-quinone oxidoreductase subunit H	ndhH	47.12	19	19	42	416	47.8683	6.62451
L8NV62	Diaminopimelate decarboxylase	lysA	55.25	20	20	52	467	51.3483	5.32568
L8NVD3	Uncharacterized protein		69.19	12	12	40	185	20.8775	4.70361
L8NK15	UDP-sulfoquinovose synthase		44.65	16	16	38	383	43.2469	6.31592
L8NNG4	30S ribosomal protein S11	rpsK	62.31	6	6	24	130	13.7474	11.2388
L8NN01	FeS assembly ATPase SufC	sufC	70.31	16	16	41	256	28.3367	4.77979
L8NN38	DRTGG domain protein	pta	37.15	13	13	31	358	39.3389	4.7417
L8NNG5	Putative oxidoreductase		47.95	11	11	27	317	34.6613	8.86572
L8NTN7	Proline--tRNA ligase	proS	35.82	20	20	33	603	67.1407	5.92236
L8P089	Threonine synthase	thrC	50.48	17	17	34	416	45.1235	5.68115
L8NI07	Complex I intermediate-associated 30 family protein		52.41	15	15	35	353	39.4022	5.10986
L8NRN1	Uncharacterized protein		71.96	9	9	37	107	12.5644	5.03369
L8NRA0	Glycine--tRNA ligase beta subunit	glyS	32.11	20	20	38	710	79.3514	4.89404
L8P3Q1	RNA recognition motiffamily protein	rbpF	67.01	8	8	47	97	11.1326	6.16357
L8P1C5	Inorganic pyrophosphatase	ppa	56.8	14	14	50	169	18.8205	4.88135
L8P152	S-adenosylmethionine:tRNA ribosyltransferase-isomerase	queA	46.03	17	17	47	365	41.2454	6.87354
L8NRE5	30S ribosomal protein S8	rpsH	76.69	11	11	40	133	14.6788	9.86182
L8P194	Uncharacterized protein		43.52	4	4	24	108	11.7091	5.37646
L8NQ13	30S ribosomal protein S13	rpsM	61.95	8	8	34	113	12.8649	10.9019
L8NSM2	Redoxin family protein	prx	67.36	11	11	32	193	21.2887	5.13525
L8P0B1	Isocitrate dehydrogenase [NADP]	icd	43.49	19	19	51	476	52.2626	5.56689
L8NSG7	Phosphate import ATP-binding protein PstB	pstB	68.08	16	17	47	260	29.6402	6.56592
L8NRH7	ATP-dependent 6-phosphofructokinase	pfkA1	49.72	15	16	41	360	38.5803	6.07471
L8NPA0	Sucrose synthase		31.77	24	24	41	809	93.483	5.31299
L8NXY9	Dihydroorotate dehydrogenase family protein	pyrD1	43.71	12	12	34	334	37.604	5.16064
L8NYK3	Uncharacterized protein		40.06	26	26	46	669	75.8614	6.02393
L8NYT9	ATP synthase B/B' CF family protein		60.14	12	12	35	143	15.8775	5.18604
L8NXP9	Fructose-1,6-bisphosphatase class 1	fbp	58.62	15	15	30	348	38.7069	5.8208
L8P1W9	Phosphoribosylformylglycinamidine synthase subunit PurL	purL	37.7	20	20	34	756	81.3433	5.08447
L8NJQ8	Delta-aminolevulinic acid dehydratase	hemB	62.2	20	20	52	328	36.1404	5.45264
L8NPQ0	Acetolactate synthase	ilvB	29.9	15	15	30	592	64.3846	6.49365
L8NNP5	DNA gyrase subunit A	gyrA	46	28	31	49	850	94.2332	5.52881
L8NVK0	ACT domain protein	ytsJ	47.52	17	17	35	463	48.7138	5.51611
L8NT13	S-(hydroxymethyl)glutathione dehydrogenase	frmA	36.59	11	11	31	369	39.3472	6.03662
L8NWB9	Oxygen-dependent coproporphyrinogen-III oxidase	hemF	57.06	16	16	37	340	39.5573	6.18896
L8P0K4	L-asparaginase II family protein	ansA	52.37	12	13	30	317	34.6179	8.17725
L8NLX9	Uncharacterized protein		35.57	12	13	29	447	48.9714	5.85889
L8NN11	Methyltransferase, FkbM family domain protein		37.55	31	31	45	1020	116.621	5.38916
L8NZT2	Uncharacterized protein		66.51	12	12	25	218	24.8743	6.27783
L8NTT3	Pentapeptide repeats family protein		68	8	8	30	150	16.3581	4.97021
L8NIZ1	Glycosyl hydrolase 57 family protein		37.62	20	20	39	529	62.2938	5.98584
L8NVA8	Carbohydrate-binding module 48 family protein		53.13	14	14	30	335	38.7953	5.88428
L8P137	Glucokinase family protein		44.93	15	15	35	365	40.8944	5.31299
L8NM25	Adenylate kinase	adk1	77.13	14	14	37	188	20.4748	5.09717
L8P0X8	Receptor ligand binding region family protein		32.27	11	11	19	471	49.9849	5.61768
L8NR68	Glutamine--fructose-6-phosphate aminotransferase [isomerizing]	glmS	23.7	15	15	35	633	70.3179	5.65576
L8NTK2	UvrABC system protein A	uvrA	29.48	25	25	38	970	107.873	6.7124
L8NN40	Dienelactone hydrolase family protein	clcD	48.77	10	10	29	244	27.052	6.11279
L8NQD4	ATPase associated with various cellular activities family protein	moxR	44.3	11	11	22	307	33.9788	5.40186
L8NYJ0	Cytochrome b6-f complex subunit PetP	petP	68.25	5	5	32	63	6.98468	8.79248
L8P061	Uma1 protein	uma1	28.99	17	17	33	683	76.5328	7.18115
L8NY97	RND transporter, hydrophobe/amphiphile efflux-1 family protein	acrF	23.73	23	23	38	1100	118.805	5.19873
L8NM02	50S ribosomal protein L3	rplC	69.34	15	15	52	212	22.6272	10.1548
L8NR94	Insulinase family protein		44.4	26	26	51	518	58.6734	6.03662
L8NZC1	30S ribosomal protein S1	rpsA	53.03	17	18	47	330	37.0621	5.03369
L8NZM2	DEAD/DEAH box helicase family protein	deaD	51.77	26	26	46	479	53.5653	9.0415
L8NZ44	Acetolactate synthase, small subunit	ilvN	77.59	12	12	37	174	19.2403	5.70654
L8NYL0	Adenylosuccinate synthetase	purA	41.39	16	17	37	447	49.3095	5.88428
L8NK91	Glutamate--tRNA ligase	gltX	44.79	18	18	35	480	54.6824	5.66846
L8NJR4	Fasciclin domain protein		79.7	7	7	21	133	13.9273	4.58936
L8NNT1	RNA recognition motiffamily protein		63.64	11	11	33	176	18.9427	8.52881
L8P0T4	3-isopropylmalate dehydrogenase	leuB	50.42	14	14	31	361	38.6552	5.09717
L8NVV7	CobW/HypB/UreG, nucleotide-binding domain protein		30.41	9	9	21	365	41.2475	5.31299
L8NWK1	CRISPR-associated protein Csc3	csc3	26.48	28	29	53	1148	132.054	5.92236
L8NUW7	Methionine--tRNA ligase	metG	44.13	19	19	28	537	61.5651	5.49072
L8NPX1	Porphobilinogen deaminase	hemC	47.34	12	12	21	319	34.5991	5.79541
L8P236	Nucleoid-associated protein C789_93		50	6	6	44	114	12.3471	4.36084
L8NVU1	Uncharacterized protein		51.75	16	16	33	371	42.7078	7.75244
L8P0K9	Transketolase, C-terminal domain protein	acoB	40.98	12	12	42	327	36.3719	5.87158
L8NLM7	1-deoxy-D-xylulose 5-phosphate reductoisomerase	dxr	43.85	12	12	24	390	42.1502	5.43994
L8P0C0	Phosphofructokinase family protein	pfkA2	43.28	16	16	41	402	43.688	6.90283
L8P0R2	Peroxiredoxin Q		94.04	14	14	42	151	16.6625	6.30322
L8P3E7	Uncharacterized protein		41.59	22	22	33	565	63.0363	6.03662
L8NP98	Arsenite-activated ATPase family protein	get3	39.64	21	21	39	613	69.3626	5.12256
L8NY65	Thiamine-phosphate synthase	thiE	63.61	20	20	39	338	37.867	6.99072
L8NLV0	Signal recognition particle receptor FtsY	ftsY	36.94	13	13	21	444	48.7805	4.83057
L8NXT2	NACHT domain protein		30.08	21	21	38	778	88.967	8.52881
L8NMI3	HEAT repeat family protein	nblB	60.18	11	11	31	221	23.9984	4.55127
L8NJC9	S-methyl-5'-thioadenosine phosphorylase	mtnP	53.06	14	14	44	294	31.9958	6.65381
L8NXM1	DNA polymerase III subunit beta	dnaN	47.38	13	13	32	382	41.6995	4.89404
L8NWF3	Uncharacterized protein		55.52	16	16	31	290	32.7203	9.17334
L8NXC4	GDP-mannose 4,6-dehydratase	gmd	53.89	18	18	37	360	41.242	6.0874
L8NP21	Gas vesicle protein GvpN	gvpN	55.2	18	18	44	346	38.4444	5.56689
L8NRF0	Uncharacterized protein		61.11	8	8	32	144	15.7133	4.77979
L8NUH7	Tetratricopeptide repeat family protein		17.08	21	22	41	1335	150.251	6.02393
L8NZV3	Histidinol dehydrogenase	hisD	42.17	16	16	27	434	47.2317	5.23682
L8P1R1	RAMP superfamily protein		44.48	9	9	26	290	31.9388	4.95752
L8NR43	Cell division protein SepF	sepF	81.05	12	12	24	190	21.3193	4.58936
L8NNG9	50S ribosomal protein L13	rplM	66.89	9	9	38	151	16.9122	10.0376
L8NSL5	SWIM zinc finger family protein		40.29	19	19	37	556	63.3898	4.75439
L8NTW4	Phosphoenolpyruvate carboxylase	capP	30.06	30	30	57	1018	116.742	5.74463
L8NWR8	Methyltransferase, FkbM family domain protein		48.13	11	11	30	241	26.6362	6.81494
L8NXL4	Uncharacterized protein		43.28	13	13	41	335	37.8134	6.7417
L8NRX5	Nucleoside diphosphate kinase	ndk	57.05	9	9	43	149	16.3734	5.2876
L8NNU8	Of ABC-type phosphate transport system substrate-binding protein SphX/PstS		47.38	15	15	35	325	34.4847	8.36768
L8NSK8	UDP-N-acetylglucosamine 1-carboxyvinyltransferase	murA	45.8	15	15	30	441	46.7187	6.25244
L8NNY4	Uncharacterized protein		44.92	22	23	34	541	63.2371	4.89404
L8NXU6	Photosystem II 12 kDa extrinsic protein	psbU	49.63	10	10	50	135	14.8499	5.2749
L8NR17	N-acetylmuramoyl-L-alanine amidase family protein	amiC	49.11	24	24	47	619	68.0077	10.0815
L8NLM1	von Willebrand factor type A domain protein		50.24	17	17	42	416	45.709	5.96045
L8NS72	Elongation factor G, domain IV family protein		45.33	10	10	26	353	38.727	6.40479
L8NSA7	Arginine--tRNA ligase	argS	46.67	22	22	31	585	65.559	5.43994
L8NXQ0	MoaD family protein	moaD	92.31	7	7	25	91	9.77802	4.93213
L8P1Q7	Lipopolysaccharide biosynthesis protein		34.24	22	22	36	733	80.3442	5.21143
L8NPZ4	Uncharacterized protein		46.62	12	12	30	311	35.257	7.34229
L8NM13	50S ribosomal protein L14	rplN	66.39	10	10	27	122	13.296	9.77393
L8P491	Zn-dependent hydrolase of the beta-lactamase fold-like protein		56.51	10	12	30	269	29.2836	9.27588
L8NNR8	Phosphomethylpyrimidine synthase	thiC	44.57	18	18	38	460	51.0388	6.11279
L8NQQ3	Respiratory-chain NADH dehydrogenase 24 Kd subunit	hoxE	65.68	9	9	29	169	18.2995	7.75244
L8NQH0	Uncharacterized protein		30.99	5	5	30	142	15.8683	4.75439
L8NXY1	Uncharacterized protein	ycf41	50.3	7	8	21	165	18.3741	4.89404
L8NX38	Type IV pilus assembly protein PilB	pilB	39.49	23	23	35	671	75.2456	6.60986
L8NI17	Iron uptake protein A1	futA1	45.87	13	13	27	351	38.7553	9.67139
L8NTC9	Isoaspartyl peptidase/L-asparaginase		52.23	15	15	31	314	33.5269	5.31299
L8NT17	ABC exporter membrane fusion, DevB family protein		41.69	16	16	24	427	46.7019	7.26904
L8NNJ7	Sulfatase family protein	atsA	35.93	29	29	48	938	104.912	5.03369
L8P0R7	Polysaccharide biosynthesis/export family protein	gumB	33.88	15	15	24	487	52.5782	8.19189
L8NVI3	Carbon dioxide-concentrating mechanism protein CcmK 4	ccmK4	57.39	8	8	26	115	12.0514	7.25439
L8NVE0	Peptide chain release factor 1	prfA	50.82	15	15	26	366	40.975	5.07178
L8NP14	Phosphate import ATP-binding protein PstB	pstB	69.66	18	19	41	267	30.0852	6.55127
L8NSX2	Single-stranded DNA-binding protein	ssb	91.38	13	13	38	116	12.9027	8.67529
L8NV87	Photosynthetic reaction centre family protein	psbA3	32.34	4	4	23	167	18.27	6.16357
L8NY33	Putative cation-transporting ATPase F	ctpF	23.84	15	15	23	902	96.959	6.44287
L8P1Y8	McnE protein	mcnE	20.87	21	27	48	1418	158.936	5.30029
L8NWM5	Site-determining protein	minD	53.01	14	14	33	266	29.0436	5.2876
L8NY91	CP12 domain protein		78.38	5	5	16	74	8.27562	4.32275
L8NSA9	Tryptophan synthase beta chain	trpB	29.16	11	11	24	415	44.9416	6.31592
L8NWL9	Phosphate acyltransferase	plsX	49.4	11	11	27	336	36.1269	6.23975
L8P1M5	SPFH domain / Band 7 family protein		41.94	16	16	30	422	45.9949	9.11475
L8P0E1	Small GTP-binding domain protein		23.66	19	19	33	875	99.9351	6.22705
L8NNH1	Uncharacterized protein		37.47	16	16	30	427	49.052	5.14795
L8NV67	50S ribosomal protein L9	rplI	62.84	7	8	32	148	16.3099	8.29443
L8NYL2	Enoyl-[acyl-carrier-protein] reductase [NADH]	fabI	57.75	10	10	30	258	27.6653	5.61768
L8NQ82	Uncharacterized protein		36.21	7	7	17	290	33.8528	6.22705
L8NTL8	50S ribosomal protein L11	rplK	54.61	8	8	31	141	14.99	9.49561
L8NU40	Penicillin-binding, 1A family protein		30.73	22	23	31	781	85.9843	9.94971
L8NPI5	Succinate dehydrogenase/fumarate reductase, flavoprotein subunit	sdhA	40.35	19	19	29	575	63.7853	6.15088
L8NWU3	Uncharacterized protein		39.53	6	6	25	172	18.8986	7.73779
L8NT59	3-dehydroquinate synthase	aroB	32.79	9	9	18	366	39.2723	5.66846
L8NV68	Aspartyl-tRNA synthetase	aspS	54.96	28	28	47	595	66.7366	5.51611
L8NKW4	Phenylalanine--tRNA ligase alpha subunit	pheS	58.98	18	18	38	334	37.7435	6.03662
L8P2H3	PfkB carbohydrate kinase family protein	pfkB	52.11	16	16	40	332	35.2067	4.83057
L8NQM9	DNA-binding protein HU	hup	76.6	8	8	38	94	10.1384	8.44092
L8NRZ0	ATP-dependent zinc metalloprotease FtsH	ftsH	38.38	19	24	42	654	70.9695	5.63037
L8NLU8	Citrate synthase	gltA	39.84	13	13	36	379	42.4838	5.98584
L8NU14	Uncharacterized protein		40.76	13	13	30	341	37.8346	5.77002
L8P1Q2	AMP-binding enzyme family protein	fadD	39.28	22	22	45	639	71.1054	7.03467
L8P0T1	Uncharacterized protein		36.07	6	6	21	219	23.8216	6.02393
L8NXV1	Uncharacterized protein		73.26	4	4	19	86	9.52617	6.7124
L8NX33	Sulfatase family protein	atsD	28.64	19	19	32	789	87.2694	5.41455
L8P4I5	VacB and RNase II 3'-5' exoribonucleases family protein	zam	30.85	17	17	26	752	84.8598	5.19873
L8NME2	Asparagine--tRNA ligase	asnS	32.16	15	15	31	454	51.577	5.16064
L8NWL7	Uncharacterized protein		47.83	10	10	25	230	26.0206	5.79541
L8NMV9	S1 RNA binding domain protein	nbp1	51.19	12	13	34	293	31.9287	5.2876
L8P0D4	Lysine--tRNA ligase	lysS	42.13	21	21	35	534	60.636	6.31592
L8NVP9	Signal recognition particle protein	ffh	48.54	21	21	34	478	51.7923	9.26123
L8NPD6	Argininosuccinate lyase	argH	34.63	14	14	21	462	51.4904	5.78271
L8NSY2	Uncharacterized protein		35.54	14	14	27	439	48.3653	5.74463
L8NZI6	Uncharacterized protein		35.66	3	3	15	143	15.6043	4.56396
L8NZR9	NAD dependent epimerase/dehydratase family protein		49.52	14	15	28	315	34.5752	7.72314
L8NSC9	Methyltransferase domain protein		36.62	16	16	31	497	56.4359	5.93506
L8NPF4	Bicarbonate transport ATP-binding protein CmpD	cmpD	52.69	13	14	28	279	31.26	5.92236
L8NWT9	Transcription termination/antitermination protein NusG	nusG	70.73	12	12	25	205	23.3692	6.41748
L8NNQ3	Uncharacterized protein		43.86	18	18	33	529	58.1331	5.61768
L8NSR8	Threonine synthase	thrC	38.75	11	11	22	369	39.2081	7.98682
L8NSD3	RNA recognition motiffamily protein	rbpF	44	4	4	22	100	11.2845	5.10986
L8NIX9	Gamma-glutamyl phosphate reductase	proA	43.62	17	17	30	431	47.1698	5.88428
L8NM01	Papain cysteine protease family protein		27.39	9	9	28	303	33.3597	6.78564
L8NUK0	Subtilase family protein		28.62	10	10	17	587	62.6892	5.51611
L8NJQ0	Tetratricopeptide repeat family protein		47.97	16	16	29	394	45.0436	5.31299
L8NR45	Ribosome-recycling factor	frr	76.3	14	14	37	173	19.2752	7.26904
L8NNK8	Uncharacterized protein		71.08	13	14	30	249	29.2389	7.88428
L8NTR6	PAP2 superfamily protein		27.71	11	12	33	415	45.36	6.56592
L8NRE9	50S ribosomal protein L20	rplT	55.65	9	9	20	115	13.3377	12.2495
L8NUM2	Acetylornithine aminotransferase	argD	35.36	11	11	34	427	46.7588	5.10986
L8NMY5	Uncharacterized protein		44.7	15	15	25	387	44.8993	5.12256
L8NPM9	Uncharacterized protein		30.05	22	22	28	985	110.456	6.29053
L8NY07	DNA-directed RNA polymerase subunit	rpoC1	33.71	18	18	35	626	71.0185	8.41162
L8NRT7	Nucleotidyl transferase family protein	rfbM	35.69	13	13	29	353	39.0345	5.22412
L8NQS3	CTP synthase	pyrG	28.15	12	12	21	540	60.0251	6.02393
L8NZG7	Mce related family protein		36.9	14	14	21	458	48.5915	5.51611
L8P036	Patatin-like phospholipase family protein		36.71	13	13	29	365	40.7981	5.80811
L8NVA0	3-phosphoshikimate 1-carboxyvinyltransferase	aroA	49.1	16	16	27	446	47.5791	5.73193
L8NXG8	Modulator of DNA gyrase family protein		43.25	18	18	27	467	51.0136	4.99561
L8NLW4	Methyltransferase domain protein		42.93	7	7	21	205	22.7736	7.15186
L8NWK4	Putative ATLS1-like light-inducible protein		73.5	5	5	18	117	12.8094	5.13525
L8NQ80	Uncharacterized protein		45.61	19	19	27	478	53.6958	5.40186
L8NW17	Ribonuclease, Rne/Rng family domain protein	rne	30.11	22	22	48	724	80.403	5.31299
L8NV41	O-methyltransferase family protein		46.02	9	10	24	339	37.4527	5.2876
L8NW31	Uncharacterized protein		37.07	18	18	25	499	58.3519	5.36377
L8NXM8	Protein serin-threonin phosphatase		38.59	9	9	24	241	26.8271	4.76709
L8NZ85	Rieske		55.17	5	5	24	116	12.6085	8.32373
L8NT82	Uncharacterized protein		41.65	19	19	34	557	60.8923	5.75732
L8P0K6	Thiazole synthase	thiO	17.42	9	9	21	643	69.03	6.48096
L8NP77	Glycogen synthase	glgA2	32.11	15	15	30	492	56.8759	6.52197
L8NYK4	Uncharacterized protein		28.6	16	16	33	549	61.2323	8.104
L8NS37	HAMP domain protein	ctr1	20.02	18	18	24	874	94.7309	4.71631
L8NVQ7	Efflux transporter, RND family, MFP subunit	acrA	23.16	8	8	12	475	51.5343	5.23682
L8NRK6	Uncharacterized protein		14.67	24	24	34	2045	224.597	7.51807
L8NWQ0	CinA-like protein	cinA	31.89	10	10	19	417	45.3027	5.12256
L8P0P5	Uncharacterized protein		61.07	11	12	45	149	17.1131	4.77979
L8NPX7	Uncharacterized protein		22.43	7	7	24	263	30.2632	8.66064
L8NRZ7	DNA polymerase I family protein	polA	22.18	19	19	28	956	107.355	6.31592
L8P161	2Fe-2S iron-sulfur cluster binding domain protein	fdsA	52.94	11	11	25	238	26.053	6.26514
L8NTV6	Formyl transferase family protein		69.43	15	15	35	265	29.6035	5.52881
L8NYR5	30S ribosomal protein S2	rpsB	48.68	17	17	50	265	30.0384	5.08447
L8NRC4	Uncharacterized protein		40.99	10	10	25	283	30.3432	8.63135
L8P174	Cys/Met metabolism PLP-dependent enzyme family protein	degT	35.14	10	10	14	370	40.868	5.50342
L8NKH2	Phosphate import ATP-binding protein PstB	pstB	63.39	13	15	31	254	28.2226	8.57275
L8NP48	Biosynthetic arginine decarboxylase	speA	28.13	18	18	25	679	76.5991	5.45264
L8P0L4	UDP-N-acetylglucosamine 2-epimerase	wecB	60.93	16	16	25	366	40.3243	5.97314
L8NL27	Uncharacterized protein		43.62	15	15	29	486	53.9839	4.34814
L8NM12	Acetate kinase	ackA	45.83	9	9	27	264	28.9047	6.30322
L8NMN3	Uncharacterized protein		83.47	12	12	30	121	13.84	4.70361
L8NHF6	Aspartate aminotransferase		39.79	13	13	29	387	42.1558	5.84619
L8NRQ9	Carbon-nitrogen hydrolase family protein	nitA	39.06	7	7	18	233	25.5039	5.14795
L8NU75	Putative ACR, COG1259 family protein		57.83	9	9	21	166	18.7738	5.13525
L8NLC1	Efflux transporter, RND family, MFP subunit		42.39	15	15	26	486	52.3868	8.19189
L8NS82	Photosystem I reaction center subunit IV	psaE	49.35	5	5	35	77	8.41437	9.34912
L8NUR3	Adenylyl-sulfate kinase	cysC	75.57	11	11	20	176	19.5292	5.2876
L8NTQ9	LexA repressor	lexA	38.73	7	7	19	204	22.8378	5.94775
L8NZ72	OstA-like family protein		27.73	16	16	25	797	87.4859	5.14795
L8NRR8	Mo-dependent nitrogenases family protein		51.54	9	9	28	227	25.9429	4.79248
L8NYC9	Imidazole glycerol phosphate synthase subunit HisH	hisH	41.51	8	8	23	212	22.954	6.85889
L8NMT8	Alcohol dehydrogenase GroES-like domain protein	yjgB	43.41	11	11	35	334	36.2194	6.60986
L8NPA3	1-deoxy-D-xylulose-5-phosphate synthase	dxs	25.63	14	14	25	636	69.0428	6.75635
L8NV85	Short chain dehydrogenase family protein	ycf39	43.38	15	15	28	325	36.4051	9.08545
L8NNG2	Diaminopimelate epimerase	dapF	54.09	11	11	23	281	30.5243	5.43994
L8NMV0	Probable 30S ribosomal protein PSRP-3		70.09	7	7	22	107	12.3352	4.84326
L8NX16	Uncharacterized protein		34.84	7	9	17	244	28.2603	4.67822
L8NKE3	Triosephosphate isomerase	tpiA	37.83	9	9	21	230	25.297	5.21143
L8NT22	Ornithine carbamoyltransferase	argF	33.45	9	9	22	293	31.8444	5.22412
L8NKH9	30S ribosomal protein S9	rpsI	65.69	10	10	27	137	15.0231	10.0376
L8P042	Pyruvate kinase	pyk	23.62	11	11	22	563	60.2818	6.63916
L8NZ99	CRISPR-associated protein, Crm2 family	crm2	19.08	18	18	31	1027	118.208	6.66846
L8NKM1	Putative microcyclamide biosynthesis protein	mcaF	45.17	15	15	29	321	37.1566	5.57959
L8NKL6	Translation initiation factor IF-3	infC	69.32	13	13	24	176	20.4267	9.31982
L8NR47	N utilization substance protein B homolog	nusB	46.08	8	8	12	217	24.6012	5.51611
L8NSK5	Valine--tRNA ligase	valS	27.26	22	22	29	906	103.58	5.59229
L8NSP6	Capsular exopolysaccharide family domain protein		32.34	21	21	32	770	86.2356	6.20166
L8P1P1	Methyltransferase, FkbM family domain protein		59.13	14	14	25	252	29.3584	9.01221
L8NNK4	Magnesium chelatase, H subunit	bchH	23.42	27	27	34	1328	148.026	5.21143
L8NX03	Isoleucine--tRNA ligase	ileS	25.63	25	25	32	952	107.759	5.52881
L8NN68	Methyltransferase, FkbM family domain protein		48.3	12	12	21	323	36.4578	6.55127
L8NRV2	Peptidase M1 family protein		22.71	16	16	23	850	96.3023	5.49072
L8NYK7	McnB protein	mcnB	18.55	13	15	22	1105	124.837	5.51611
L8NWK5	Branched-chain amino acid aminotransferase	ilvE	40.91	11	11	26	308	34.524	6.69775
L8NWC3	Glycosyl transferase 2 family protein		23.63	13	13	18	711	80.2837	5.31299
L8NS12	D-alanine--D-alanine ligase	ddl	37.78	12	12	19	352	38.6976	4.89404
L8NTF1	DNA helicase	pcrA	32.86	23	23	37	773	88.5997	6.02393
L8NWP8	3-dehydroquinate synthase family protein	acbC	32.81	11	11	28	384	42.7494	6.91748
L8NX01	Glycosyl hydrolase 57 family protein		20.51	15	15	28	746	86.6887	5.75732
L8NUD7	Tetratricopeptide repeat family protein		54.61	18	18	30	304	34.0678	7.37158
L8NRV6	Adenylosuccinate lyase	purB	34.37	14	14	23	419	47.5887	6.32861
L8P0S1	Uncharacterized protein		28.47	17	17	29	692	78.0847	4.86865
L8NQ46	Uncharacterized protein		37.84	12	12	26	333	34.8085	8.27979
L8NTK9	Peptidylprolyl isomerase		45.16	10	10	17	248	28.8028	4.99561
L8NWW4	Uncharacterized protein		44.05	7	7	16	168	18.5384	5.24951
L8NW84	Uncharacterized protein		51.32	9	9	17	189	22.5525	5.77002
L8P1Z7	META domain protein		40.23	15	15	28	430	47.7236	9.31982
L8NYF9	Tetratricopeptide repeat family protein		33.83	8	8	21	266	29.6199	4.91943
L8NYF3	GMP synthase [glutamine-hydrolyzing]	guaA	33.09	14	14	27	541	60.6772	6.16357
L8P144	ATP-dependent zinc metalloprotease FtsH	ftsH2	34	13	15	20	600	65.4261	5.30029
L8NSN0	UDP-D-quinovosamine 4-dehydrogenase		32.02	16	17	22	609	68.1706	7.29834
L8NP89	Malate dehydrogenase	mdh	34.46	10	10	20	325	35.0081	5.26221
L8P084	Uncharacterized protein		34.68	12	13	22	447	51.7397	5.88428
L8NR26	Methyltransferase, FkbM family domain protein		24.23	11	11	22	454	52.4225	5.43994
L8NUY4	Potassium-transporting ATPase ATP-binding subunit	kdpB	19.94	10	10	14	617	64.7776	5.18604
L8NJB0	Probable 2-phosphosulfolactate phosphatase	comB	41.49	7	7	16	241	26.3923	5.2749
L8NVH4	Glycogen operon protein GlgX homolog	glgX	27.31	16	16	32	692	77.9629	5.65576
L8NQC9	Thiamine pyrophosphate enzyme, N-terminal TPP binding domain protein	pdc	23.4	10	10	22	547	60.418	5.30029
L8NZ07	1,4-dihydroxy-2-naphthoyl-CoA synthase	menB	38.63	10	10	18	277	30.3305	6.78564
L8NSA4	Light-independent protochlorophyllide reductase subunit B	bchB	33.46	14	14	26	508	57.074	5.65576
L8NN18	NAD(P)H-quinone oxidoreductase subunit J	ndhJ	49.7	9	9	20	167	19.2756	4.75439
L8NKZ6	Response regulator	rpaA	32.11	6	6	11	246	27.8184	5.13525
L8NP00	Uncharacterized protein		47.6	11	11	27	250	28.124	6.30322
L8NMC6	Arginase family protein	speB2	35.46	12	12	20	392	43.2257	5.46533
L8NN04	Chaperone protein DnaK	dnaK	28.15	17	18	36	682	75.3499	5.14795
L8NPR7	M61 glycyl aminopeptidase family protein		27.91	15	15	24	584	66.491	6.03662
L8NYK6	Glycine--tRNA ligase alpha subunit	glyQ	38.14	10	10	20	291	33.6279	4.90674
L8NW49	Uncharacterized protein		65.81	8	8	30	117	13.0258	8.99756
L8NV95	Peptidase M50 family protein		23.86	7	7	14	373	40.112	5.59229
L8NPP4	Tetratricopeptide repeat family protein		43.65	12	12	17	394	44.2988	4.53857
L8NMY1	Polyphosphate kinase 2 family protein		44.47	17	17	24	497	58.1113	8.74854
L8NTR7	Uncharacterized protein		19.69	3	3	17	193	21.6403	3.62451
L8NUN8	NADPH-dependent FMN reductase family protein		30	5	5	15	180	19.5542	5.35107
L8NU98	Regulatory s, gntR family protein		50.15	11	11	20	327	36.3585	6.25244
L8NP55	Short chain dehydrogenase family protein	rfbE	29.3	9	9	19	355	40.5399	6.68311
L8P2R9	CHAD domain protein		43.11	15	16	28	334	38.9695	7.59131
L8NYH3	Inositol monophosphatase family protein	cysQ	45.02	12	12	20	291	32.1253	5.52881
L8NYQ9	Magnesium-protoporphyrin IX monomethyl ester [oxidative] cyclase	acsF	45.25	13	15	30	358	42.5395	6.66846
L8NLW0	Ribosome-binding factor A	rbfA	69.09	6	6	14	110	12.3963	5.33838
L8NRZ1	2,3-bisphosphoglycerate-independent phosphoglycerate mutase	gpmI	28.38	13	13	29	532	58.1829	5.47803
L8NSX3	SNF2 family N-terminal domain protein		21.08	25	25	31	1390	157.248	6.53662
L8NRJ2	Magnesium transporter MgtE	mgtE	29.49	9	9	16	468	52.042	4.76709
L8P256	Transcription termination/antitermination protein NusA	nusA	36.18	18	18	29	398	44.7864	5.021
L8P0Z6	Uncharacterized protein		25.48	5	5	15	259	28.6501	4.28467
L8NSQ2	Uncharacterized protein		36.3	9	9	15	292	33.164	6.63916
L8NTM8	30S ribosomal protein S3	rpsC	62.81	17	17	35	242	27.3879	10.272
L8NT00	DnaJ domain protein		68.34	16	16	48	199	23.2439	8.79248
L8P1N4	SPFH domain / Band 7 family protein		44.37	13	14	34	284	31.0425	5.41455
L8NQT1	RNB domain protein		27.53	15	15	21	661	75.942	5.49072
L8NTN9	30S ribosomal protein S5	rpsE	66.47	13	14	35	173	18.2061	10.7261
L8NS47	ParA family chromosome partitioning protein		51.01	12	12	22	198	21.9496	7.48877
L8NK37	30S ribosomal protein S21	rpsU	58.33	5	5	19	60	7.22006	11.8687
L8NKS6	Mg-protoporphyrin IX chelatase	bchI	49.02	15	15	26	357	39.5498	5.09717
L8NTE4	ATP-dependent Clp protease proteolytic subunit	clpP	31.76	6	8	31	233	25.494	5.03369
L8NSD9	NAD dependent epimerase/dehydratase family protein	tyv	27.68	8	8	16	354	39.3482	5.22412
L8NSP0	1-(5-phosphoribosyl)-5-[(5-phosphoribosylamino)methylideneamino] imidazole-4-carboxamide isomerase	hisA	46.25	8	8	12	253	26.7381	4.729
L8NV06	Phosphoglycerate mutase family protein	gmpB	27.64	9	9	16	445	49.7124	5.93506
L8NRN9	Methyltransferase, FkbM family domain protein		36.45	10	10	20	299	34.0816	8.55811
L8NM56	Light-dependent protochlorophyllide reductase		42.5	11	11	24	320	36.0355	9.02686
L8NY32	Twitching motility protein PilT	pilT	42.66	11	12	21	368	40.5682	7.88428
L8NPE8	Acyl carrier protein	acpP	55.42	5	5	17	83	8.98044	4.00537
L8NWX1	Phosphoheptose isomerase	gmhA1	38.73	4	4	10	204	21.6963	5.2749
L8NZW5	PIN domain protein	ycf81	22.01	6	6	16	359	39.1623	5.2876
L8NQY4	Cyanate hydratase	cynS	84.14	10	10	35	145	16.1555	5.19873
L8NQ08	50S ribosomal protein L6	rplF	48.92	11	11	30	186	19.8598	10.1401
L8NWJ3	Receptor ligand binding region family protein		35.94	14	14	21	537	57.3964	5.41455
L8NX60	Uncharacterized protein		32.76	14	14	34	406	46.7821	6.45557
L8NUF9	30S ribosomal protein S4	rpsD	50.99	10	10	31	202	23.0945	10.7114
L8NKY4	Uncharacterized protein		37.41	4	4	14	139	15.8484	5.64307
L8NW64	Fumarate hydratase class II	fumC	30.19	12	12	23	467	51.013	5.89697
L8NYA6	Histidine triad nucleotide-binding protein 1		59.29	7	7	19	113	12.5227	7.13721
L8NLH2	Alcohol dehydrogenase GroES-like domain protein		46.82	9	9	13	314	34.8843	7.89893
L8NQN6	Uncharacterized protein		25.32	3	3	11	158	17.5125	4.31006
L8NNE3	Acyl-CoA dehydrogenase, middle domain protein		27.38	15	15	24	599	68.6799	5.5415
L8NTB6	Chromophore lyase CpcS/CpeS	cpcU	53.22	9	9	16	171	19.1667	7.34229
L8NWR0	ATP-grasp domain protein		30.96	11	11	18	394	43.3231	5.18604
L8NMM4	Endonuclease/exonuclease/phosphatase		42.97	15	15	21	391	43.4419	5.19873
L8NQZ4	ATP-dependent Clp protease proteolytic subunit	clpP	42.21	11	11	29	199	21.9194	5.64307
L8NRI5	Succinate dehydrogenase iron-sulfur subunit	sdhB	25.99	8	8	18	327	36.5683	6.53662
L8NYE8	Glucose-1-phosphate thymidylyltransferase	rfbA	35.01	11	11	17	357	38.6906	5.70654
L8NX14	NAD-reducing hydrogenase hoxS subunit delta	hoxY	49.45	8	8	18	182	20.0122	4.67822
L8NPL7	Extracellular solute-binding s, 3 family protein		43.49	9	9	15	292	32.4658	7.13721
L8NS65	Putative NADH dehydrogenase		38.79	13	13	21	397	44.3202	5.59229
L8NW65	Platelet-activating factor acetylhydrolase, plasma/intracellular isoform II family protein		32.68	16	16	26	560	62.1934	6.58057
L8NM45	Glycine cleavage system H protein	gcvH	47.33	5	5	12	131	14.3721	4.06885
L8NUS2	Inositol monophosphatase family protein	suhB	42.49	11	11	17	273	29.8513	5.50342
L8P273	Uncharacterized protein		97.87	8	8	38	94	10.7203	4.99561
L8NZR0	Glutamine synthetase, catalytic domain protein	glnN	28.63	17	18	23	723	79.0942	6.18896
L8NJ69	Acyl-CoA dehydrogenase, C-terminal domain protein		33.68	10	10	17	383	42.3145	6.65381
L8NLF5	NAD(P)H-quinone oxidoreductase subunit K	ndhK1	48.58	13	13	34	247	27.4982	7.06396
L8NLG9	NAD binding domain of 6-phosphogluconate dehydrogenase family protein	gnd	43.55	9	9	14	287	31.4847	5.35107
L8NLY1	Uncharacterized protein		40.91	8	8	29	198	21.6331	6.56592
L8NMP5	Arginine biosynthesis bifunctional protein ArgJ	argJ	32.93	12	12	27	413	42.8716	5.23682
L8NVJ2	Uncharacterized protein		36.85	16	16	22	464	53.03	6.20166
L8NW10	L-cysteine/cystine lyase C-DES	c	26.73	8	8	15	404	44.7961	6.29053
L8NU49	Response regulator	ycf29	46.4	6	7	12	222	25.2569	5.08447
L8P0P4	NAD(P)H-quinone oxidoreductase subunit I	ndhI	56.32	11	11	35	190	21.963	6.96143
L8NVP8	Uncharacterized protein		32.13	10	11	23	445	51.0593	5.88428
L8NYL5	Glycogen synthase	glgA	40.84	18	18	33	475	54.5202	5.74463
L8NYI8	Phosphoribosylaminoimidazole-succinocarboxamide synthase	purC	29.46	7	7	10	241	27.5584	5.13525
L8P3T6	Serine--tRNA ligase	serS	42.15	15	15	23	427	47.984	6.46826
L8P171	Aminomethyltransferase	gcvT	35.05	12	12	28	368	40.149	6.1001
L8P148	Glutamate dehydrogenase	gdhA	34.11	15	15	33	431	47.5314	5.98584
L8NZN7	Photosystem II reaction center Psb28 protein	psb28	42.02	4	4	11	119	13.6668	5.2876
L8NWE3	Uncharacterized protein		36.95	12	12	20	295	33.49	4.53857
L8P1H7	2,3-diketo-5-methylthiopentyl-1-phosphate enolase	mtnW	40.41	14	14	23	386	41.5927	6.62451
L8NJA5	Chaperone protein DnaK	dnaK	28.75	17	18	28	720	80.6632	5.2876
L8NTW7	4-hydroxy-tetrahydrodipicolinate reductase	dapB	65.94	15	15	30	276	29.6365	5.61768
L8NSS6	Zeta-carotene desaturase	zds	32.1	15	15	25	486	53.7875	6.55127
L8P0D8	Cysteine--tRNA ligase	cysS	33.13	16	16	33	480	53.8103	6.20166
L8NLV1	Glycosyltransferase, MGT family protein		15.17	5	5	10	422	46.1744	9.15869
L8NXS9	50S ribosomal protein L19	rplS	55.83	8	8	22	120	13.8378	10.3452
L8P0X5	N-acetylmuramoyl-L-alanine amidase family protein		32.8	9	9	17	372	41.2941	6.25244
L8NVJ8	Response regulator		56.63	10	10	25	166	19.143	5.70654
L8NRX6	30S ribosomal protein S10	rpsJ	77.14	10	10	32	105	12.0595	9.59814
L8NVC6	Circadian clock protein kinase KaiC	kaiC	36.15	17	17	24	520	58.2369	6.31592
L8NTZ4	SH3 domain protein		25.73	13	13	21	688	74.9906	9.12939
L8P350	General stress protein 69	yhdN	43.89	13	13	21	319	35.9115	6.41748
L8NWM4	Uncharacterized protein		32.68	16	16	26	508	59.0393	5.70654
L8NYI3	NAD dependent epimerase/dehydratase family protein	ytcB	24.68	6	6	10	316	34.8149	6.94678
L8NM91	Ribose-phosphate pyrophosphokinase	prs	37.58	9	9	14	330	36.1348	7.81104
L8NU81	Acetyl-CoA carboxylase, biotin carboxylase	accC	34.35	11	11	17	425	46.506	7.62061
L8NTN5	Imidazole glycerol phosphate synthase subunit HisF	hisF	37.1	5	5	9	248	27.013	5.17334
L8NPQ2	Hpt domain protein		34.25	10	10	18	292	32.6634	6.7124
L8NJ53	TPR repeat protein		25.69	13	13	19	580	66.788	5.60498
L8P1Y6	ABC transporter transmembrane region 2 family protein	mcnF	19.75	9	9	13	638	72.6463	5.35107
L8NPL3	FeS assembly protein SufB	sufB	23.33	9	11	17	480	52.8816	5.5542
L8NTQ4	Nicotinate-nucleotide diphosphorylase	nadC	36.88	9	9	16	282	31.2193	5.19873
L8NSZ5	Riboflavin biosynthesis protein RibBA	ribB	28.32	12	12	18	558	62.0831	5.97314
L8NSP1	Methyltransferase, FkbM family domain protein		68.48	12	12	19	184	21.4871	5.07178
L8NV25	HlyD secretion family protein		33.53	15	16	22	510	56.724	8.67529
L8NV22	TonB family C-terminal domain protein		27.78	10	10	15	504	54.4446	5.14795
L8NMP6	Geranylgeranyl pyrophosphate synthase		28.16	7	7	14	309	33.3083	5.08447
L8NVA7	Rho termination factor, N-terminal domain protein		34.3	14	14	26	414	46.0571	4.80518
L8NZH8	RNA 2'-O ribose methyltransferase substrate binding family protein	rlmB	41.32	9	9	16	288	31.5145	8.88037
L8NLL6	Ferredoxin	petF	40.95	5	5	14	105	11.3245	4.66553
L8NMT3	Thioredoxin		86.11	9	9	22	108	12.2054	5.2749
L8NRP0	PAP_fibrillin family protein		54.59	9	9	22	196	22.3959	6.56592
L8NPS6	NAD(P)H-quinone oxidoreductase subunit N	ndhN	59.49	6	6	13	158	17.6876	9.5835
L8NRV9	Transferase hexapeptide family protein	fbp	33.33	6	6	11	183	19.2352	6.80029
L8NXL9	Asp/Glu racemase McyF	mcyF	56.18	8	9	17	251	28.0477	5.84619
L8NL68	GUN4-like family protein		67.5	14	14	29	200	22.7336	8.63135
L8NVB6	McnG protein	mcnG	25.96	8	8	10	389	44.0966	6.46826
L8NPM8	30S ribosomal protein S6	rpsF	53.49	6	6	19	129	14.6966	4.90674
L8NZ31	Uncharacterized protein		41.58	5	5	11	202	22.3289	6.53662
L8P101	Uncharacterized protein		27.22	7	7	15	338	37.2009	7.32764
L8NPH2	Uncharacterized protein		61.16	8	8	20	121	13.9171	9.23193
L8NVS3	Uroporphyrinogen decarboxylase	hemE	42.29	11	11	25	350	39.1652	5.99854
L8NM04	Uncharacterized protein		69.3	11	11	24	215	24.2008	4.97021
L8NW35	Phosphotransferase enzyme family protein		28.28	9	9	13	389	44.2067	4.83057
L8NV74	Acetyl-coenzyme A carboxylase carboxyl transferase subunit alpha	accA	28.57	6	6	10	329	36.504	6.66846
L8NUD5	Tryptophan synthase alpha chain	trpA	46.59	10	10	17	264	28.053	5.35107
L8NPT3	ROK family protein		35.12	8	8	14	299	31.1984	5.31299
L8NP56	Phosphoribosylamine--glycine ligase	purD	36.34	10	10	13	421	44.9353	5.05908
L8NM18	50S ribosomal protein L18	rplR	28.33	3	3	14	120	13.2831	11.0483
L8NM72	Rubredoxin	rub	64.35	5	5	9	115	12.5532	6.01123
L8NI69	6,7-dimethyl-8-ribityllumazine synthase	ribH	67.4	9	9	20	181	19.796	5.31299
L8NK95	Aspartate kinase, monofunctional class	lysC	32.61	17	18	26	601	63.5995	5.2749
L8NPR3	50S ribosomal protein L17	rplQ	59.81	6	6	24	107	11.8834	10.9165
L8NSV2	4-hydroxythreonine-4-phosphate dehydrogenase	pdxA	34.91	9	9	19	338	36.8641	6.354
L8P0L8	Amino acid adenylation domain protein	aerG1	15.57	14	14	18	1092	124.304	5.65576
L8NV38	BNR/Asp-box repeat family protein		24	15	15	21	775	85.4208	6.69775
L8P122	Uncharacterized protein		32.23	5	5	14	273	30.6204	4.61475
L8NZ24	Short chain dehydrogenase family protein	dltE	39.53	8	8	13	258	28.014	9.08545
L8NSX9	Circadian clock protein KaiC	kaiC	41.3	16	16	22	506	56.3919	5.96045
L8NNU7	Uncharacterized protein		61.02	11	11	24	177	19.0954	8.92432
L8NUN6	Short chain dehydrogenase family protein		23.93	6	6	11	234	25.2889	7.75244
L8NT27	Uncharacterized protein		40.37	16	16	23	374	43.2001	5.16064
L8NKX3	Methyltransferase domain protein		44.41	9	9	22	322	34.9967	4.80518
L8NXZ6	Tetratricopeptide repeat family protein		33.14	9	9	15	338	37.7617	5.37646
L8NQH6	Nucleotidyl transferase family protein		18.97	11	11	15	817	90.3251	6.22705
L8NP65	Bifunctional protein FolD	folD	56.14	13	14	27	285	30.3743	7.41553
L8NZ43	Adenine phosphoribosyltransferase	apt	45.35	6	6	15	172	18.91	5.09717
L8NR02	Uncharacterized protein		41.5	16	16	24	359	40.7303	5.21143
L8NTJ5	Zinc carboxypeptidase family protein		23.33	10	10	15	553	63.6456	5.32568
L8P0S8	Uncharacterized protein		51.12	15	15	25	268	30.1351	9.27588
L8NZP8	Glutaredoxin 3	grxC	47.67	3	3	11	86	9.43463	6.01123
L8NMV1	Ferredoxin-1	petF	85.44	5	5	10	103	11.1473	4.60205
L8NUH5	Uncharacterized protein		31.72	12	12	15	413	46.5686	6.16357
L8NSU4	Uncharacterized protein		28.45	22	22	28	935	108.573	5.5415
L8NNI6	Uncharacterized protein		69.47	8	8	25	131	13.8733	9.46631
L8NX35	Poly(R)-hydroxyalkanoic acid synthase, class III, PhaE subunit	phaE	39.58	15	15	26	331	39.0837	5.49072
L8NX13	Ribulose-phosphate 3-epimerase	rpe	34.47	8	8	23	235	25.2652	5.98584
L8NQT4	Uncharacterized protein		39.33	9	9	23	239	26.0779	9.94971
L8NTV1	Uncharacterized protein		29.39	5	5	10	245	27.6238	6.62451
L8NIQ5	Chaperone protein DnaJ	dnaJ	38.77	12	13	21	374	40.5436	8.19189
L8NRE4	Uncharacterized protein		59.09	6	6	13	88	9.99428	4.56396
L8NUT7	Uncharacterized protein		45.16	4	4	13	124	13.69	10.5503
L8NP49	Bacteriocin biosynthesis docking scaffold, SagD family domain protein	mcaD	22.29	16	16	21	776	86.2653	6.20166
L8NWC4	Diguanylate cyclase domain protein		18.38	8	8	9	604	68.362	7.1958
L8P1N5	Chorismate synthase	aroC	51.64	15	15	27	366	39.8964	6.69775
L8NT91	Phycocyanobilin:ferredoxin oxidoreductase	pcyA	35.1	9	9	16	245	27.701	5.61768
L8NLQ5	ATP-dependent dethiobiotin synthetase BioD	bioD	40.43	8	8	13	230	25.1044	4.98291
L8NYV1	Uncharacterized protein		63.33	8	8	20	90	9.34882	4.66553
L8NKW1	Glycosyl transferase 2 family protein		52.53	20	20	33	396	45.3536	7.13721
L8NST7	Uncharacterized protein		20.91	7	7	14	330	37.9446	5.18604
L8NPY1	Phosphoribosylformylglycinamidine synthase subunit PurQ	purQ	30.17	5	5	14	232	25.4118	5.41455
L8P4G0	Iron-sulfur cluster carrier protein	mrp	32.01	9	9	19	353	37.1796	4.99561
L8NHQ9	DNA protecting protein DprA	dprA	32.46	9	9	14	382	41.6076	5.96045
L8NYC6	Uncharacterized protein		32.05	14	14	25	546	61.6599	4.71631
L8NXP6	GTPase Era	era	41.19	11	11	16	318	35.0466	5.74463
L8NTA3	Uncharacterized protein		15.69	10	11	27	803	88.9545	5.61768
L8NSY8	UbiD decarboxylases family protein	ubiD	25.15	11	11	20	501	55.6999	5.59229
L8NYB9	RAMP superfamily protein		20.11	9	10	16	557	63.1902	9.08545
L8NSL6	Transglutaminase-like superfamily protein		27.15	7	7	15	302	33.5357	5.21143
L8NX09	Hydroxylamine reductase	hcp	17.53	8	8	14	542	59.6015	6.17627
L8P3G5	Tetratricopeptide repeat family protein		26.86	15	16	20	633	73.919	5.45264
L8NN48	Uncharacterized protein		24.7	8	8	14	336	37.7272	5.24951
L8P233	Uncharacterized protein		38.49	9	9	13	291	32.8486	5.41455
L8NPZ5	Zinc metalloprotease	rseP	23.14	7	7	10	363	38.948	4.98291
L8P3T0	DEAD-box ATP-dependent RNA helicase ISE2		24.21	18	18	26	975	109.293	6.7417
L8NS75	Uncharacterized protein		42.46	11	12	22	252	28.7213	8.01611
L8NYP2	Indole-3-glycerol phosphate synthase	trpC	36.79	10	10	19	280	30.8576	5.8208
L8NZM5	Homoserine dehydrogenase	thrA	34.26	14	14	22	432	45.8784	5.60498
L8NYD0	Pentapeptide repeats family protein		13.21	9	9	10	931	105.728	5.23682
L8NNI1	Bifunctional protein GlmU	glmU	29.56	11	12	15	450	48.8334	6.80029
L8NWF4	CO2 hydration family protein	cupA	26.45	9	9	15	431	50.5241	6.25244
L8NVD7	Chromophore lyase CpcS/CpeS	cpcS	42.63	7	7	15	190	21.4122	4.81787
L8NSK2	GDP-L-fucose synthase	fcl	47.44	12	12	21	312	35.0197	5.31299
L8NWP2	Uncharacterized protein		41.56	5	5	11	154	17.1818	6.0874
L8NLI0	30S ribosomal protein S16	rpsP	60.98	7	7	22	82	9.55426	10.4624
L8NQP3	Uncharacterized protein		42.11	7	7	13	247	27.4542	4.77979
L8NN24	Protein ETHE1		42.11	7	7	15	228	25.1087	5.75732
L8P0U3	Photosystem II S4 domain protein		52.51	12	12	15	259	28.6975	9.08545
L8NU33	Putative aarF domain-containing protein		20.49	11	11	16	659	75.1923	5.77002
L8NS86	Circadian clock protein KaiB	kaiB	71.15	9	9	14	104	11.7735	6.78564
L8NQB6	Universal stress family protein		46.76	9	9	17	293	32.8885	6.22705
L8NXU9	Uncharacterized protein		51.09	6	6	12	137	15.9801	4.93213
L8NL64	Uncharacterized protein		27.07	13	13	22	532	60.4892	5.8208
L8NM99	Solanesyl diphosphate synthase	sds	28.17	9	9	15	323	35.7596	5.12256
L8NHX0	Glycosyl transferases group 1 family protein		26.53	8	8	16	377	41.584	8.06006
L8NRQ5	Cyanophycinase	cphB	47.18	12	12	18	284	31.0957	6.46826
L8NP87	Uncharacterized protein		24.52	10	10	22	367	40.9443	4.79248
L8P0X2	Uncharacterized protein		48.18	4	4	6	110	12.5313	5.5415
L8NVG9	Uncharacterized protein		42.16	11	11	11	268	30.4993	4.98291
L8NXN8	Nonribosomal peptide synthetase McyB protein	mcyB	11.62	20	23	25	2126	242.145	5.74463
L8NV99	Phycobilisome 7.8 kDa linker polypeptide, allophycocyanin-associated, core	apcC	64.18	4	4	46	67	7.80113	10.7114
L8NW63	Uncharacterized protein		30.27	5	5	9	261	30.7582	4.76709
L8NS32	Uncharacterized protein		34.5	9	9	24	200	23.2576	4.85596
L8NLN6	Uncharacterized protein		23.31	9	9	15	459	51.5265	5.23682
L8NQU5	B12 binding domain protein		25.77	12	12	28	520	59.9072	5.65576
L8NWX4	Histidinol-phosphate phosphatase HisN family protein	hisN	28.73	6	6	9	268	29.4558	4.70361
L8P121	N-acetylglucosamine-6-phosphate deacetylase	nagA	32.64	9	9	11	383	41.937	5.92236
L8NSJ1	Signal transducing histidine kinase, homodimeric domain protein		19.71	15	15	19	1025	112.805	4.75439
L8P1P7	Bicarbonate transport ATP-binding protein CmpD	cmpD	19.28	4	5	10	332	36.976	5.33838
L8NTM7	ATP-dependent Clp protease ATP-binding subunit ClpX	clpX	13.41	4	5	7	425	46.8917	5.74463
L8NR53	ABC-type uncharacterized transport system family protein		20.47	9	9	11	508	56.2672	8.73389
L8NPM0	Uncharacterized protein		56.95	6	6	10	151	16.5875	4.81787
L8NYW4	Bifunctional protein PyrR	pyrR	70.06	12	12	16	177	19.7909	8.32373
L8NK84	N-6 DNA Methylase family protein		19.79	11	11	16	667	76.6123	5.36377
L8NPS5	Acyl-[acyl-carrier-protein]--UDP-N-acetylglucosamine O-acyltransferase	lpxA	34.47	8	8	12	264	28.585	7.10791
L8P019	OstA-like family protein		42.77	6	6	9	166	17.9473	9.979
L8NHW2	Protein sphX	sphX	31.69	10	10	15	344	38.3648	5.80811
L8NTQ0	Uncharacterized protein		18.56	3	4	5	334	39.2093	4.86865
L8NPD4	DnaJ domain protein		38.61	14	14	20	360	41.8991	5.38916
L8NYJ3	CobQ/CobB/MinD/ParA nucleotide binding domain protein		29.28	11	12	17	444	50.2965	9.02686
L8P3B8	Uncharacterized protein		34.62	8	8	20	260	29.0107	9.99365
L8NVY6	Global nitrogen regulator	ntcA	52.26	8	9	18	199	22.3699	7.50342
L8NXE7	Alpha/beta hydrolase fold family protein		26.07	7	7	14	280	31.2594	5.33838
L8NVB1	Uncharacterized protein		23.85	5	5	10	260	28.3069	5.22412
L8NT44	Uncharacterized protein		57.81	3	3	9	64	7.27464	4.33545
L8NTA6	Acireductone dioxygenase	mtnD	48.63	7	7	14	183	20.8336	4.86865
L8NUH6	ATP synthase epsilon chain	atpC	39.86	7	7	11	138	15.1711	9.0708
L8NX46	ATP-dependent Clp protease proteolytic subunit	clpP	29.65	2	4	18	199	21.7172	4.83057
L8NTE6	Chromophore lyase CpcS/CpeS	cpcS1	52.72	9	9	19	184	21.4219	5.14795
L8NMH6	Gamma-glutamyl phosphate reductase	proA	23.37	8	8	11	415	46.0126	5.30029
L8P2D6	Uncharacterized protein		48.48	3	3	17	99	11.0148	9.70068
L8NWT5	Uncharacterized protein		18.59	6	6	11	398	43.4978	6.80029
L8NL99	Uncharacterized protein		19.62	1	2	3	158	18.0664	4.56396
L8NT85	Uncharacterized protein		45.83	6	9	18	216	24.8138	5.65576
L8NU65	Uncharacterized protein		25.37	11	11	14	607	66.5146	6.60986
L8NVY2	Copper-translocating P-type ATPase	pacS	20.62	13	13	19	742	80.5984	8.1626
L8NNY2	ABC exporter ATP-binding subunit, DevA family protein	macB	31.38	7	8	11	239	26.359	6.81494
L8NLI1	Methionyl-tRNA formyltransferase	fmt	33.54	8	8	15	325	35.4168	8.88037
L8NSW0	Histidine--tRNA ligase	hisS	31.69	12	12	16	426	47.3757	5.8208
L8NPB7	AcrB/AcrD/AcrF family protein	acr	12.63	10	11	14	1021	109.534	7.84033
L8P0J6	Membrane insertase, YidC/Oxa1 family domain protein	yidC	26.18	9	9	14	382	42.1773	6.81494
L8NUM6	Photosystem II D1 protease		23.3	7	8	11	412	45.0303	5.71924
L8NVW7	Uncharacterized protein		37.12	8	8	15	229	25.6667	5.60498
L8NZL3	Urea ABC transporter, ATP-binding protein UrtE	urtE	23.71	4	4	7	232	25.5928	8.1333
L8NLN0	PBS lyase HEAT-like repeat family protein	nblB	41.89	8	8	11	222	24.4761	5.04639
L8NVV0	Uncharacterized protein		20.09	7	7	11	433	49.3578	5.22412
L8NQD3	SNF2 family N-terminal domain protein	helZ	10.1	6	8	11	1020	115.715	7.25439
L8NZQ8	Uncharacterized protein		22.47	3	3	10	227	24.5268	4.75439
L8NVL3	Nucleotidyl transferase family protein	mpg	21.76	7	7	11	386	42.5871	5.50342
L8NVC2	Uncharacterized protein		49.22	8	8	15	193	22.0015	5.19873
L8P227	Uncharacterized protein		26.58	5	5	22	158	15.499	4.77979
L8P0Y6	ABC transporter family protein	yfmR	27.5	18	18	23	629	70.9111	5.26221
L8P1U1	Uncharacterized protein		38.46	5	5	9	169	17.9363	7.40088
L8NQR6	Sodium/hydrogen exchanger family protein		11.45	5	5	11	454	46.9523	4.90674
L8NUX6	GTP-binding protein LepA	lepA	19.24	9	9	14	603	67.208	5.37646
L8NU00	Ycf66 family protein		30.87	7	7	15	298	32.5606	4.2085
L8NQU2	Potassium-transporting ATPase KdpC subunit	kdpC	26.17	5	5	9	214	23.0153	8.96826
L8NQW7	GTPase Obg	cgtA	29.24	7	7	10	342	36.7663	5.46533
L8P331	Tetratricopeptide repeat family protein		40.56	9	10	13	286	34.0591	4.729
L8P420	Bicarbonate transport ATP-binding protein CmpC	cmpC	31.14	15	17	21	668	74.2268	6.68311
L8NWM7	Nonribosomal peptide sythetase McyA protein	mcyA	4.87	9	11	12	2795	315.354	5.18604
L8NVH6	Uncharacterized protein		36.3	5	5	11	146	15.7472	6.65381
L8NRQ7	Tetratricopeptide repeat family protein	tprN	17.96	4	4	8	284	31.6072	4.79248
L8NZA4	Ribonuclease H	rnhA	79.12	8	8	12	91	10.4793	5.19873
L8NQM6	Antibiotic biosynthesis monooxygenase family protein		60.53	7	7	17	114	13.7141	5.97314
L8NYY8	2-C-methyl-D-erythritol 2,4-cyclodiphosphate synthase		70	6	6	11	110	12.2245	6.78564
L8NK51	Uncharacterized protein		36.22	3	3	8	127	14.5597	6.27783
L8NK45	Ferrochelatase	hemH	27.13	8	8	14	387	44.3519	5.47803
L8NUF2	ABC1 family protein	aarF	14.19	6	6	9	578	65.8454	8.98291
L8NRN5	Hemolysin	tlyC	19.08	6	6	10	435	47.5534	4.67822
L8NVZ1	NAD+ synthetase	nadE	14.67	7	7	12	552	60.9178	5.30029
L8NXD7	dTDP-4-dehydrorhamnose 3,5-epimerase	rfbC	44.75	6	6	14	181	20.6845	5.56689
L8NX52	Retinal pigment epithelial membrane family protein		20.89	6	6	8	474	53.045	6.07471
L8NPB9	Peptide chain release factor 2	prfB	23.94	6	7	16	330	36.6147	5.04639
L8NIV9	Glutamyl-tRNA reductase	hemA	26.64	10	11	15	428	47.4984	7.15186
L8NST1	Magnesium chelatase, H subunit	bchH	14.5	17	18	23	1221	136.903	5.66846
L8NXF3	Methylenetetrahydrofolate--tRNA-(uracil-5-)-methyltransferase TrmFO	trmFO	25.84	8	8	11	445	49.2223	6.60986
L8NWU4	Uncharacterized protein		48.9	8	8	12	227	25.5151	5.17334
L8NTE1	Ribonuclease J	rnj	27.66	15	15	19	582	64.2166	7.56201
L8NS27	Tetratricopeptide repeat family protein		16.01	7	7	8	506	58.0375	5.13525
L8NT45	Caspase domain protein		13.15	7	7	11	464	51.0941	8.07471
L8NRD7	50S ribosomal protein L29	rpmC	41.67	4	4	11	72	8.41656	9.59814
L8NQW2	Clp amino terminal domain protein	clpC	11.7	2	10	19	795	87.5402	6.25244
L8NZ48	Pentapeptide repeats family protein		45.36	3	3	5	97	9.90715	5.05908
L8NTX3	tRNA (cytidine/uridine-2'-O-)-methyltransferase TrmJ	trmJ	25.19	5	5	7	266	29.5163	6.94678
L8NQ02	30S ribosomal protein S17	rpsQ	57.5	6	6	15	80	9.12296	9.99365
L8P214	Ribosome maturation factor RimP	rimP	25	4	4	10	156	17.4951	5.36377
L8NMP4	NADH:flavin oxidoreductase / NADH oxidase family protein	nemA	29.51	9	9	22	366	40.9976	6.25244
L8NUE3	Poly(R)-hydroxyalkanoic acid synthase, class III, PhaC subunit	phaC	23.9	9	9	13	364	41.7782	5.07178
L8NSV6	Uncharacterized protein		10.85	13	13	20	1161	134.638	6.62451
L8NZ12	Uncharacterized protein		44.21	4	4	10	95	9.67	4.65283
L8NN97	Uncharacterized protein		45.07	2	2	5	71	7.78193	4.17041
L8NPF2	Uncharacterized protein		45.45	3	3	6	55	6.52724	6.59521
L8NYN6	50S ribosomal protein L25	rplY	47.57	9	9	18	185	20.0136	7.03467
L8NK47	Extracellular solute-binding s, 5 Middle family protein		20.03	9	9	14	579	65.8019	5.77002
L8NM20	Uncharacterized protein		41.76	8	8	24	182	20.2649	9.31982
L8P386	O-methyltransferase family protein	mdmC	33.33	8	8	17	267	28.9379	4.83057
L8NNL8	FAD binding domain protein		17.34	8	8	12	444	49.3936	6.01123
L8NU95	Polyamine aminopropyltransferase	speE	23.81	6	6	18	315	34.9007	4.93213
L8NQA7	Phosphatase 2C family protein		13.29	6	6	10	617	67.9103	4.83057
L8NMN4	Uncharacterized protein		40.24	2	2	6	82	8.58937	4.80518
L8NPI7	Photosystem I reaction center subunit XI	psaL	31.25	3	3	39	160	16.7154	5.04639
L8NSE9	Cyclic nucleotide-binding domain protein		28.94	5	5	8	235	25.8459	8.11865
L8NNX9	DnaJ domain protein		16.96	9	9	11	737	82.1186	5.85889
L8NZU1	Apocarotenoid-15,15'-oxygenase		22.9	11	11	17	489	54.5007	6.66846
L8NZB8	Uncharacterized protein		23.51	6	6	15	251	28.7876	4.83057
L8NSV8	Uncharacterized protein		32.33	11	11	19	399	45.1054	8.104
L8NXE2	Oxidoreductase, NAD-binding Rossmann fold family protein		23.25	6	7	9	357	39.3684	6.68311
L8P0D6	Glutaminase	glsA	22.78	5	5	7	338	37.0996	5.21143
L8NNH7	Urease subunit gamma	ureA	61	4	4	7	100	11.1329	5.45264
L8NP73	Urease accessory protein UreE	ureE	28.48	3	3	7	158	17.7033	5.5415
L8P453	Uncharacterized protein		38.16	7	7	10	207	24.1554	5.40186
L8NTM4	4-hydroxy-tetrahydrodipicolinate synthase	dapA	33.11	8	8	24	296	31.6132	4.85596
L8NTI0	L-threonine dehydratase	ilvA	24.65	10	10	11	503	56.2007	5.77002
L8NZI2	Short chain dehydrogenase family protein	adpF	38.93	8	8	16	244	25.5576	5.12256
L8NRK1	Uncharacterized protein		28.21	6	6	12	195	23.0496	5.2749
L8NVY5	Glycosyl hydrolase 57 family protein		4.56	3	3	7	856	98.4154	6.43018
L8NZK1	Short chain dehydrogenase family protein	fabG	35.27	8	8	12	258	27.478	5.13525
L8NVA3	Response regulator	nblR	33.62	7	7	15	229	26.2839	6.1001
L8NNS5	Uncharacterized protein		36.14	10	10	21	249	27.5234	8.29443
L8NZL6	Glutamate decarboxylase	gadB	23.55	10	10	14	467	53.0587	6.01123
L8NXK8	NAD binding domain of 6-phosphogluconate dehydrogenase family protein	glxR	30.48	7	7	14	292	30.4267	5.33838
L8NPI4	GlcNAc-PI de-N-acetylase family protein		26.81	6	6	15	235	25.9172	6.60986
L8NN61	DnaJ domain protein		24.36	6	6	9	312	35.6165	8.96826
L8NMZ2	Universal stress protein		38.27	7	7	17	162	18.2124	6.0874
L8NTH7	Periplasmic solute binding family protein	znuC	20.85	5	5	8	307	34.3708	6.96143
L8NR50	50S ribosomal protein L23	rplW	56.44	5	5	17	101	11.4084	9.77393
L8NWP0	Histidinol dehydrogenase	hisD	20.57	6	6	8	418	46.1375	5.51611
L8P0U9	GTPase Der	engA	17.04	7	7	14	452	50.4386	6.84424
L8NPQ5	Uridylate kinase	pyrH	39.17	6	6	11	240	25.5623	6.55127
L8NUV9	Transglycosylase SLT domain protein	slt	19.81	14	14	18	722	82.4224	9.33447
L8NMJ0	C-terminal processing peptidase family protein	prc	33.11	11	11	13	441	48.0552	8.52881
L8NW57	Dihydropteroate synthase	folP	34.64	9	9	13	280	30.3852	5.30029
L8P369	Uncharacterized protein		41.78	7	7	14	213	23.1672	6.0874
L8NXI2	UPF0061 protein C789_166		14.98	7	7	11	474	54.6765	5.79541
L8NYV7	Aldo/keto reductase family protein		42.23	13	13	17	341	37.8576	5.46533
L8NNH3	Putative serine protease HhoB	hhoB	33.84	10	10	12	393	41.5391	5.79541
L8NW02	Aldehyde dehydrogenase	ywdH	15.07	6	7	24	458	51.2251	8.6167
L8NR78	ATP phosphoribosyltransferase regulatory subunit	hisZ	18.77	8	8	14	405	44.7774	5.70654
L8NR61	Uncharacterized protein		58.49	7	7	12	106	12.2197	10.228
L8P0T7	Uncharacterized protein		22.3	4	4	11	148	16.7724	4.77979
L8NPP6	Uncharacterized protein		43.79	4	4	13	153	17.0648	6.15088
L8NU07	Polyphosphate kinase 2 family protein	ppk	37.92	11	11	19	298	35.2963	8.03076
L8NXZ3	Chromosome partition protein Smc	smc	7.48	7	7	9	1176	134.706	5.8335
L8NZF8	NAD(P)H-quinone oxidoreductase subunit M	ndhM	51.38	5	5	17	109	12.6894	5.05908
L8NQV1	ATPase associated with various cellular activities family protein	ycf46	18.96	7	7	10	501	56.1517	6.15088
L8NMK2	Mandelate racemase / muconate lactonizing enzyme, N-terminal domain protein		21.71	7	7	10	350	39.0344	5.5415
L8NV73	Uncharacterized protein		17.78	1	1	5	90	9.82979	9.24658
L8NV66	Phosphopantetheine adenylyltransferase	coaD	57.96	8	8	14	157	17.7583	6.68311
L8NYA1	Signal peptide peptidase SppA, 36K type	sppA	34.07	11	11	17	273	30.4263	9.01221
L8NNC8	6-phosphogluconolactonase	pgl	53.75	13	13	28	240	26.5335	5.5542
L8NLK4	Phosphoribosylglycinamide formyltransferase	purN	50.24	8	8	11	211	22.9403	6.80029
L8NM16	Uncharacterized protein		24.19	5	5	9	248	28.1195	4.70361
L8NNI4	Uncharacterized protein		71.93	2	4	7	57	6.53638	4.56396
L8NM08	50S ribosomal protein L22	rplV	49.58	5	5	11	119	13.3311	10.1548
L8NU06	Phosphomethylpyrimidine kinase	thiD	26.69	6	6	10	266	28.2667	6.13818
L8P0P0	Ribosomal protein S12 methylthiotransferase RimO	rimO	26.09	10	11	13	414	46.2338	4.83057
L8NVH5	Modulator of DNA gyrase family protein		18.5	6	6	11	427	46.8637	4.61475
L8NVF6	Agmatinase	speB	29.77	6	6	14	299	32.7587	4.94482
L8NSL4	PRC-barrel domain protein		33.33	11	11	19	315	35.9579	4.38623
L8NS80	Alanine racemase, N-terminal domain protein	ylmE	40.18	10	10	15	219	24.2239	7.40088
L8NXM2	Uncharacterized protein		29.43	12	12	17	435	50.56	5.71924
L8NWC8	Uncharacterized protein		20.87	8	8	18	345	40.2499	5.78271
L8NI45	Glycosyl transferases group 1 family protein	spsC	26.94	10	10	14	490	54.3183	8.42627
L8NPT2	Serine/threonine-kinase C domain protein	spkC	12.02	4	5	11	624	68.5714	5.41455
L8NN49	Cyclic nucleotide-binding domain protein		38.89	6	6	16	126	14.0613	5.12256
L8NR39	Acetyl-coenzyme A carboxylase carboxyl transferase subunit beta	accD	34.81	10	10	17	316	35.2082	8.01611
L8NL90	NAD(P)H-quinone oxidoreductase subunit O	ndhO	62.65	7	7	16	83	9.19674	5.40186
L8NW66	Orotidine 5'-phosphate decarboxylase	pyrF	32.49	10	10	18	477	53.2426	5.65576
L8NRB7	FeS assembly protein SufD	sufD	27.66	11	11	23	441	48.4262	6.20166
L8NR59	Uncharacterized protein		18.82	10	11	13	611	69.2326	6.99072
L8NZA1	HlyD secretion family protein	hlyD	24.45	12	12	17	589	65.3343	8.17725
L8NXZ4	Transglutaminase-like superfamily protein		25.09	12	12	16	554	63.411	5.08447
L8P064	Polyketide synthase peptide synthetase fusion protein McyE	mcyE	4.42	15	16	17	3487	392.358	5.98584
L8NP84	Glycosyl transferase 2 family protein		28.86	7	7	13	350	40.1149	7.50342
L8NSD6	Aspartate carbamoyltransferase	pyrB	28.22	9	9	12	326	36.2878	6.37939
L8NT07	Uncharacterized protein		39.35	12	12	14	310	36.0325	6.43018
L8NKR5	RmlD substrate binding domain protein	galE	15.03	5	5	9	326	36.011	8.27979
L8NV20	Uncharacterized protein		42.76	5	5	9	145	15.6113	5.60498
L8NU01	Thioredoxin	trxB	60.19	6	6	14	108	12.0812	7.07861
L8NRN4	Fumarylacetoacetate (FAA) hydrolase family protein	fahA	13.83	2	2	6	253	27.6942	4.84326
L8NY13	Uncharacterized protein		11.74	4	4	10	511	55.3915	4.76709
L8NR77	Uncharacterized protein		32.45	6	6	8	188	22.0869	5.04639
L8NMB9	Acetyltransferase family protein	lcfA	12.22	11	11	16	908	100.154	6.44287
L8NT24	Uncharacterized protein		29.9	4	4	6	194	21.0682	5.24951
L8NXA2	Acyltransferase family protein		17.72	6	6	8	457	52.1536	6.66846
L8NQT7	Superoxide dismutase	sodA	27.12	8	8	15	236	26.6495	7.13721
L8NPU0	Uncharacterized protein		29.89	3	3	8	87	9.57181	4.48779
L8NPH7	dTDP-glucose 4,6-dehydratase	rfbB	32.68	9	9	13	358	40.519	5.8208
L8NN50	Phosphopantetheine attachment site family protein		68.33	6	6	10	120	13.1696	4.36084
L8NPP8	DnaJ domain protein	dnaJ	25.37	9	9	13	335	37.2411	8.89502
L8P327	NAD(P)H-quinone oxidoreductase subunit 1	ndhA	11.02	3	3	5	372	40.623	4.90674
L8NUI6	Anhydro-N-acetylmuramic acid kinase	anmK	11.38	3	3	7	378	41.2502	5.63037
L8NR70	Uncharacterized protein		43.61	4	11	16	266	31.5834	5.0083
L8NUD0	Uncharacterized protein		54.67	10	10	13	225	25.4633	5.07178
L8P3Z9	Uncharacterized protein		17.86	7	7	10	504	56.8348	5.8208
L8NQG0	Cytochrome b6	petB	17.57	4	4	12	222	25.04	8.98291
L8NRB0	MazG family protein	mazG	23.83	4	4	8	277	31.085	4.77979
L8P181	Uncharacterized protein		76.56	4	4	12	64	7.08073	5.31299
L8NX54	Short chain dehydrogenase family protein	dltE	29.43	8	8	12	265	29.3116	9.40771
L8P260	Subtilisin domain protein	apr	7.64	3	3	4	641	65.7577	4.53857
L8NQ47	Adaptive-response sensory-kinase SasA	sasA	19.79	6	6	11	384	43.9402	6.63916
L8NUY5	Uncharacterized protein		17.22	3	4	5	331	38.7641	5.45264
L8NP81	Uncharacterized protein		55.98	17	17	37	234	28.3236	9.08545
L8NQZ8	Holliday junction ATP-dependent DNA helicase RuvA	ruvA	20.57	4	4	9	209	23.2106	7.25439
L8NUN0	ABC transporter family protein	gsiA	18.91	9	9	14	624	70.1998	6.80029
L8NVK2	Methyltransferase domain protein		27.69	6	6	14	195	21.8784	6.80029
L8NQ23	Glutamate--cysteine ligase, putative	gshA	21.35	7	8	13	384	44.0808	7.09326
L8NW60	Alanine dehydrogenase	ald	36.84	12	12	15	361	38.5957	6.65381
L8NK79	BolA-like family protein	colA	60.24	3	3	12	83	9.07859	5.32568
L8NLC9	Glycosyl transferase 2 family protein		35.14	8	8	10	259	28.8138	7.32764
L8NWY5	Urease subunit alpha	ureC	30.93	13	14	23	569	61.5955	6.02393
L8NR22	Uncharacterized protein		24.41	6	6	10	299	34.7523	5.26221
L8NR01	Gas vesicle structural protein	gvpJ	38.24	3	4	6	136	14.7666	5.05908
L8P1C0	Uncharacterized protein		21.41	5	5	7	313	33.3283	5.31299
L8P1J3	3-isopropylmalate dehydratase	leuD	43.37	6	6	9	196	21.3118	4.90674
L8NLP5	Uncharacterized protein		51.96	4	4	7	102	10.9878	7.28369
L8NRG7	Uncharacterized protein		24.91	6	6	9	285	33.1697	7.00537
L8P0F7	Histidinol-phosphate aminotransferase	hisC	32.76	8	8	13	348	39.1571	5.68115
L8NQ07	UDP-glucose 4-epimerase	galE	15.96	4	4	5	332	36.1636	6.18896
L8NZP0	Uncharacterized protein		27.16	8	8	10	335	37.8621	5.10986
L8NSG8	Uncharacterized protein		30.72	5	5	8	166	18.5945	4.65283
L8NTN3	50S ribosomal protein L24	rplX	49.57	8	8	29	117	13.0331	9.99365
L8P0N3	Ferritin-like domain protein	bfr	30.56	4	4	6	144	16.5995	5.09717
L8NVT5	Uncharacterized protein		20.24	6	6	10	336	37.7744	5.42725
L8NVY0	3'-5' exonuclease family protein	rnd	49.76	9	9	11	209	23.8051	5.68115
L8NTL7	Phosphoribosyl transferase domain protein		33.79	5	5	9	219	24.2209	5.22412
L8NSQ9	Glycosyl transferase 2 family protein		24.84	5	5	8	318	35.9107	6.43018
L8NTQ2	Shikimate dehydrogenase (NADP(+))	aroE	11.19	2	2	7	286	30.8814	5.42725
L8NHI5	Ribosome-recycling factor (Fragment)		36.05	9	9	14	258	29.9568	6.69775
L8NU91	Uncharacterized protein		29.52	4	4	10	166	18.8238	5.38916
L8NK50	Methyltransferase domain protein		31.87	6	6	8	251	29.2757	5.74463
L8NRM9	FHA domain protein	fraH	25	3	3	7	208	22.2289	5.31299
L8NNU5	Uncharacterized protein		24.59	11	11	12	431	49.3991	5.51611
L8NPH3	Peptidase M48 family protein		17.34	4	5	9	323	37.1197	5.8335
L8P0Q3	Polysaccharide biosynthesis/export family protein		21.76	7	7	9	409	44.3268	5.32568
L8NTY1	SpoIID/LytB domain protein	lytB	19.92	10	10	16	532	59.9643	9.0415
L8P078	Light-independent protochlorophyllide reductase subunit N	bchN	27.9	12	12	16	466	52.8482	5.74463
L8NUN9	Polyketide cyclase / dehydrase and lipid transport family protein		30.67	4	4	8	150	17.6001	5.8335
L8NP17	FAD dependent oxidoreductase family protein		22.17	11	11	16	460	51.2106	5.96045
L8NUD2	Phosphopantothenoylcysteine decarboxylase/phosphopantothenate--cysteine ligase	coaBC	23.15	8	8	10	419	46.1635	7.95752
L8NM24	Haloacid dehalogenase-like hydrolase family protein		37.23	8	8	14	231	26.3556	8.35303
L8NUR7	S-layer domain protein		19.5	7	7	13	400	43.7382	5.17334
L8P0C9	Glycosyltransferase 9 family protein		18.13	7	7	19	320	35.5579	5.94775
L8P0T6	Photosystem II lipoprotein Psb27	psb27	24.06	4	4	14	133	14.6467	9.46631
L8NU90	50S ribosomal protein L27	rpmA	47.19	4	4	16	89	9.6942	10.814
L8NVN0	Uncharacterized protein		18.02	6	6	10	333	39.1924	8.80713
L8NP74	Thylakoid membrane protein		40.44	6	6	14	183	20.4931	5.66846
L8NM65	CobQ/CobB/MinD/ParA nucleotide binding domain protein		20.04	8	8	14	449	50.7949	8.73389
L8P0S6	Protein tyrosine phosphatase, putative		27.39	3	3	5	157	17.7839	5.64307
L8NU09	Uncharacterized protein		52.27	3	7	15	132	15.0899	4.98291
L8P4C9	Maf-like protein maf	maf	47.69	6	6	8	195	21.3929	6.0874
L8NV63	Uncharacterized protein		28	3	3	6	150	16.2184	5.37646
L8NY48	Protein translocase subunit SecD	secD	27.11	12	12	16	461	49.4828	6.82959
L8NW08	Uncharacterized protein		31.76	3	3	4	170	18.1797	8.49951
L8P0V9	Precorrin-6Y C5,15-methyltransferase (Decarboxylating), CbiT subunit	cbiT	35.71	5	5	9	196	21.6624	5.23682
L8P1I8	Uncharacterized protein		13.1	5	5	9	481	53.6242	7.82568
L8NNT8	Uncharacterized protein		31.46	4	4	6	178	19.6199	9.45166
L8NSB6	O-methyltransferase family protein	mdmC	38.64	7	7	8	220	24.3256	5.24951
L8NRS3	Deoxyribose-phosphate aldolase	deoC	30.67	6	6	8	225	24.0685	5.42725
L8NV59	Subtilase family protein		17.81	8	8	9	539	59.9717	8.27979
L8NS29	Phosphoglycerate mutase family protein		51.42	6	7	13	212	23.6651	6.52197
L8NM84	Putative microcyclamide biosynthesis protein	mcaB	29.03	1	1	6	62	6.75906	5.61768
L8NP61	DnaJ domain protein		33.98	5	5	9	206	23.0932	6.80029
L8NYH9	Arsenite-activated ATPase family protein	arsA	48.1	18	19	29	395	44.5441	5.64307
L8NNH6	Glycosyl hydrolase family 3 N terminal domain protein	nagA	26.62	10	11	14	526	57.3208	5.16064
L8P0H8	Uncharacterized protein		30.18	7	7	13	285	32.695	4.95752
L8NLV4	Alcohol dehydrogenase GroES-like domain protein	qor	21.98	5	5	6	323	34.6863	6.44287
L8P1U6	Tryptophan--tRNA ligase	trpS	18.45	6	6	9	336	37.6295	6.02393
L8NKU5	Uncharacterized protein		42.97	9	9	14	256	29.0758	4.84326
L8NT94	Insulinase family protein		13.6	5	5	11	419	46.4262	5.30029
L8P353	Putative BCR, COG1649 family protein		13.73	5	5	9	408	48.1546	7.1958
L8NTG1	Dihydroorotase, multifunctional complex type domain protein	pyrC	20.09	7	7	11	423	46.3602	6.354
L8NLS1	ABC transporter family protein		19.81	4	4	8	313	34.4114	6.65381
L8P4A9	Dihydroorotase	pyrC	28.49	9	9	14	344	38.4819	6.60986
L8NNV5	Efflux transporter, RND family, MFP subunit		21.92	6	6	9	406	43.4226	8.85107
L8NNY3	Protein Thf1	psb29	18.86	6	6	12	228	26.2848	6.58057
L8NQX6	Uncharacterized protein		29.91	2	4	11	117	13.3199	5.33838
L8NU22	Peptide methionine sulfoxide reductase MsrB	msrB	78.03	7	7	12	132	15.0492	7.6792
L8NYL4	SNF2 family N-terminal domain protein	helZ	13.27	10	11	12	1040	120.35	6.02393
L8NP82	Photosystem I assembly protein Ycf3	ycf3	27.17	6	6	8	173	19.9908	4.84326
L8NLH3	Cof-like hydrolase family protein		34.32	7	7	12	271	30.1186	6.65381
L8NNQ0	4-diphosphocytidyl-2-C-methyl-D-erythritol kinase	ispE	13.42	3	3	7	313	34.0317	5.74463
L8NMK4	Hydrogenase expression/formation protein HypD	hypD	18.38	5	5	6	370	41.4984	6.68311
L8P317	Non-ribosomal peptide synthase protein	aerB	5.61	5	7	9	1586	179.119	5.35107
L8NR75	Uncharacterized protein		19.66	2	2	5	117	13.8222	5.56689
L8NTN4	Ferredoxin	petF	16	2	2	17	100	10.796	4.11963
L8NWA3	Shikimate kinase	aroK	35.79	6	6	9	190	21.5114	5.32568
L8NMB4	TrkA-N domain protein	trkA	55	9	9	10	220	24.3549	6.23975
L8NUS1	Caspase domain protein		16.91	10	10	13	698	78.6569	6.49365
L8NR08	Gas vesicle structural protein	gvpAII	53.52	3	3	5	71	7.48207	4.71631
L8NI80	Peptidase M48 family protein		26.8	6	6	9	291	32.3588	6.72705
L8NLU1	Uncharacterized protein		12.24	8	8	11	784	88.8106	5.04639
L8NPT5	Cell division topological specificity factor	minE	57.89	6	6	10	95	10.99	7.26904
L8NLX7	Caspase domain protein		16.08	9	9	10	622	70.5838	5.47803
L8NNA8	Uncharacterized protein		16.1	2	2	6	118	12.8512	6.50732
L8NQZ6	Uncharacterized protein		15.73	5	5	7	375	42.3566	5.21143
L8NUI2	Aminopeptidase P, N-terminal domain protein	pepP	23.69	8	8	9	439	49.9554	5.51611
L8NSR9	Tetratricopeptide repeat family protein		8.6	7	7	9	965	107.666	6.01123
L8P0N0	Isopentenyl-diphosphate delta-isomerase	aerK	34.01	8	8	9	347	36.8894	5.40186
L8NZJ1	McnA protein	mcnA	7.21	4	7	12	1095	124.209	5.24951
L8P4I1	Pyridoxine 5'-phosphate synthase	pdxJ	18.33	3	3	4	240	26.5316	5.23682
L8NU88	NifU-like domain protein		69.23	3	3	16	78	8.58632	4.61475
L8NQW3	Universal stress family protein		28.41	4	4	5	176	19.5699	4.81787
L8NQM3	Uncharacterized protein		72.35	13	13	21	170	19.1008	5.40186
L8NMA3	CobQ/CobB/MinD/ParA nucleotide binding domain protein		33.9	10	10	20	354	39.5095	5.42725
L8NNV4	Pyridoxine/pyridoxamine 5'-phosphate oxidase	pdxH	45.79	7	8	12	214	24.9257	5.37646
L8NR44	Uncharacterized protein		16.77	2	2	6	161	17.3423	9.12939
L8P068	O-methyl transferase McyJ	mcyJ	31.19	8	9	14	311	35.9444	6.65381
L8NV55	Uncharacterized protein		12.14	4	4	6	412	48.1365	5.50342
L8NRQ1	Uncharacterized protein		23.73	4	6	10	236	26.6586	5.14795
L8NML9	Anti-sigma factor antagonist		57.01	6	6	8	107	11.7741	4.75439
L8P1L0	Uncharacterized protein		39.04	7	7	8	228	26.5485	5.14795
L8NL37	Uncharacterized protein		34.29	4	4	11	105	12.1582	10.1108
L8P0F8	DNA repair protein RecN	recN	7.53	4	4	8	584	65.2744	4.84326
L8NNS4	ATP-dependent protease La domain protein		36.79	7	7	12	212	24.1559	5.99854
L8NY51	Ribosomal silencing factor RsfS	rsfS	33.58	4	4	5	134	15.2077	4.52588
L8NL02	Uncharacterized protein		19.53	5	5	10	343	36.5416	7.00537
L8NQI4	Urease subunit beta	ureB	36.11	3	3	6	108	11.7722	7.50342
L8NU96	Uncharacterized protein		29.55	4	4	10	132	14.6463	4.60205
L8NTW0	Uncharacterized protein		24.9	10	11	13	518	58.4088	6.41748
L8P268	Carbon dioxide concentrating mechanism protein CcmL	ccmL	61.17	4	4	6	103	11.1959	8.1626
L8NMB6	Uncharacterized protein		28.39	3	3	5	155	18.0362	5.36377
L8NNZ6	Uncharacterized protein		69.52	10	10	16	105	12.2525	6.17627
L8P0V8	PsbP protein	psbP	35.16	5	5	7	182	20.4175	5.51611
L8NHH2	Polysaccharide deacetylase family protein		16.72	7	7	9	616	68.6533	5.92236
L8NTY6	Uncharacterized protein		34	4	7	10	200	22.8988	5.60498
L8NQM4	Uncharacterized protein		27.44	6	6	8	215	24.8488	4.64014
L8NXN5	Uncharacterized protein		35.02	12	13	17	454	50.9318	9.24658
L8NNE5	Uncharacterized protein		13.18	3	3	5	311	36.5347	8.11865
L8NXL3	Nonribosomal peptide synthetase McyC protein	mcyC	15.02	12	15	18	1245	142.305	5.23682
L8NRV4	Uncharacterized protein		86.73	10	10	15	98	11.2887	5.5542
L8NUC8	Proton-translocating NADH-quinone oxidoreductase, chain L family protein	ndhF	4.39	2	2	4	683	74.7695	6.11279
L8NN07	Hemolysin-type calcium-binding repeat family protein		2.58	2	2	4	697	71.9034	4.31006
L8P055	Neurohypophysial hormones like protein		51.14	5	5	14	88	9.88389	4.48779
L8NSE1	Magnesium protoporphyrin O-methyltransferase	bchM	33.04	9	9	14	230	25.5172	7.41553
L8NK75	Precorrin-6y C5,15-methyltransferase (Decarboxylating), CbiE subunit	cbiE	3.41	1	1	4	410	44.3193	6.88818
L8NU85	Transport permease protein	ycf38	15.77	4	4	8	298	32.3618	9.48096
L8NZL1	Amidophosphoribosyltransferase	purF	18.69	7	7	10	487	53.2951	5.85889
L8NYX1	Circadian clock protein kaiA	kaiA	20.48	5	5	7	293	33.6455	4.95752
L8NWH6	Short chain dehydrogenase family protein	aerF	28.57	6	6	8	266	29.2233	6.22705
L8NV04	Sensory box protein	dspA	6.77	4	4	5	665	74.5859	5.021
L8NU34	Chromophore lyase CpcT/CpeT	cpcT3	46.31	6	6	10	203	22.7125	8.89502
L8P0P1	ABC transporter transmembrane region 2 family protein	aerN	8.43	3	3	4	664	76.7747	5.42725
L8NPN5	Uncharacterized protein		30	4	4	5	190	21.7061	4.79248
L8NQY8	Serine/threonine-protein kinase C	spkC	17.08	6	6	7	480	52.9927	5.66846
L8NRL4	Carbohydrate kinases family protein		12.5	5	5	8	416	45.7218	6.53662
L8NR90	23S rRNA (Uracil-5-)-methyltransferase RumA	rumA	22.64	8	8	9	455	50.9084	7.43018
L8NQD1	Uracil phosphoribosyltransferase	upp	23.5	5	5	7	217	23.4524	5.88428
L8P199	Light-independent protochlorophyllide reductase iron-sulfur ATP-binding protein	bchL	25.95	5	6	8	289	31.5572	5.0083
L8NR49	Serine/threonine-protein kinase F	spkF	11.97	5	5	7	451	50.0493	6.68311
L8NZB6	Glycosyl transferases group 1 family protein	expC	13.75	4	4	5	400	45.4262	6.88818
L8NQ31	CBS domain pair family protein		23.81	4	5	11	147	16.3786	5.84619
L8NTP7	2-phytyl-1,4-naphtoquinone methyltransferase	menG	18.1	4	4	5	232	25.7251	6.66846
L8NP66	HMGL-like family protein	leu1	25.09	10	10	12	546	60.5799	5.87158
L8NKX2	Squalene/phytoene synthase family protein		37.92	8	8	10	269	30.2915	5.68115
L8NXG2	Uncharacterized protein		27.66	4	4	5	188	21.9432	6.88818
L8NM85	Uncharacterized protein		12.32	2	2	4	203	22.6641	9.20264
L8P1U8	Methyltransferase small domain protein	mdnF	18.42	5	5	7	266	30.6074	4.91943
L8NRT0	Aminomethyltransferase folate-binding domain protein	gcvT	19.58	5	5	7	337	37.6037	5.32568
L8NRN6	ABC1 family protein		22.73	10	10	12	572	65.4814	6.22705
L8NXP2	Peptide synthetase polyketide synthase fusion protein McyG	mcyG	6.54	13	14	17	2631	293.961	5.43994
L8P0Q9	Uncharacterized protein		11.53	5	5	7	555	62.8338	5.49072
L8NTU8	Uncharacterized protein		56.82	5	5	8	88	10.7522	4.7417
L8P4J6	Deoxyribodipyrimidine photo-lyase	phrA	18.57	8	8	10	474	54.5938	7.38623
L8NQL7	Cell envelope-related function transcriptional attenuator common domain protein		12.61	5	5	6	444	48.5932	5.41455
L8NPP1	Quinolinate synthase A	nadA	15.67	3	4	9	319	35.5531	5.92236
L8NXD1	DNA mismatch repair protein MutS	mutS	11.11	8	8	10	882	98.1243	5.85889
L8NZW6	Photosystem I assembly protein Ycf4	ycf4	26.6	5	5	7	188	21.1444	9.39307
L8NV09	Tyrosine--tRNA ligase	tyrS	39.75	12	12	18	405	44.9264	6.15088
L8NWW1	Carbonic anhydrase	icfA	36.52	9	9	15	282	31.7064	6.80029
L8NYV5	Glycosyl transferases group 1 family protein		16.67	6	6	7	396	45.1361	6.99072
L8NP68	Uncharacterized protein		19.61	3	3	8	204	22.7415	5.8208
L8NQI1	4-hydroxy-3-methylbut-2-enyl diphosphate reductase	ispH	23.13	10	10	12	402	45.4498	5.88428
L8NIS5	Inositol monophosphatase family protein		35.93	8	8	16	270	29.6869	5.07178
L8NZ92	Thylakoid-associated protein		57	3	3	5	100	11.2489	4.98291
L8NXD3	Uncharacterized protein		21.61	5	5	6	273	31.0942	7.79639
L8NPT9	Cobaltochelatase, CobN subunit	cobN	7.83	7	7	12	1213	136.344	5.31299
L8NZZ3	30S ribosomal protein S18	rpsR	47.89	5	5	13	71	8.32959	10.4771
L8NUB2	Uncharacterized protein		14.98	9	9	12	654	74.9665	6.78564
L8NUW4	RmlD substrate binding domain protein		16.1	4	4	4	292	32.1447	6.55127
L8NIR4	Histone deacetylase domain protein		18.69	5	5	11	305	33.8932	5.35107
L8NT31	Molybdopterin oxidoreductase family protein	fdhF	15.78	9	9	11	754	83.0187	8.42627
L8NQW0	Putative pterin-4-alpha-carbinolamine dehydratase		28.45	3	3	5	116	13.0385	5.40186
L8NRV5	RNA polymerase sigma factor rpoD2	rpoD2	18.9	6	6	7	328	37.7281	9.43701
L8NU19	ATP phosphoribosyltransferase	hisG	31.94	7	7	15	216	23.9066	6.34131
L8NW01	Uncharacterized protein		54.29	3	3	7	70	8.16705	4.36084
L8NZS8	Uncharacterized protein		53.06	7	7	14	98	10.7656	6.53662
L8NRF4	ATPase associated with various cellular activities family protein		38.56	10	10	10	319	36.5759	5.26221
L8NRF6	Uncharacterized protein		54.25	6	8	11	153	16.8858	4.99561
L8NTN0	L-aspartate oxidase	nadB	24.5	13	13	20	555	60.8706	6.0874
L8P211	LL-diaminopimelate aminotransferase	dapL	26.84	8	8	10	395	43.6816	5.2876
L8NZH7	Blue-copper--like protein		35.95	4	4	9	153	16.7158	7.95752
L8NVD8	HTH-type transcriptional activator CmpR	cmpR	12.42	4	4	7	314	35.1186	7.51807
L8NU86	Hsp70 family protein	dnaK	12.43	4	4	5	531	59.636	5.10986
L8NXF6	Uncharacterized protein		22.94	1	2	8	109	11.7324	5.51611
L8NW82	Pre-peptidase C-terminal domain protein		26.14	4	4	8	153	16.6747	4.95752
L8P2I5	Ribosome biogenesis GTPase A	ylqF	20.07	5	5	7	279	31.506	9.30518
L8NRT9	Isocitrate/isopropylmalate dehydrogenase family protein	leuB	17.13	5	5	6	362	39.2355	5.47803
L8NLX3	Uncharacterized protein		17.39	5	5	8	322	36.5605	5.21143
L8P0T8	D-ala D-ala ligases family protein		10.74	4	4	7	363	39.832	5.17334
L8NPJ0	LTXXQ motif family protein		21.08	3	3	4	166	19.4132	10.9604
L8NM26	DNA sulfur modification protein DndD	dndD	14.98	7	7	7	661	75.5067	5.2749
L8P1W0	30S ribosomal protein S15	rpsO	42.7	5	5	17	89	10.3856	10.4624
L8P1K5	Ferric uptake regulator family protein	fur	30.6	5	5	9	183	21.0005	7.03467
L8NRL9	Carotene isomerase	crtH	14.91	6	6	7	503	56.2882	8.35303
L8NXZ5	RutC family protein		32.17	3	3	6	115	12.1162	4.34814
L8NMK1	RNA polymerase sigma factor	sigA	30.88	6	6	6	217	25.3985	9.0415
L8NU28	Uncharacterized protein		29.17	2	2	4	96	10.9012	3.96729
L8NTB0	CobQ/CobB/MinD/ParA nucleotide binding domain protein		25	4	4	7	216	23.7986	6.06201
L8NXL6	Uncharacterized protein		36.25	4	4	8	80	8.94039	4.48779
L8NMU6	UDP-N-acetylmuramoyl-tripeptide--D-alanyl-D-alanine ligase	murF	13.66	6	6	9	454	49.1477	5.89697
L8NVF9	FAD binding domain protein	glcE	23.83	7	7	8	428	46.7125	7.32764
L8NQP4	Perosamine synthetase		8.27	2	2	3	375	42.1994	6.06201
L8NXD0	Cupin domain protein		33.33	3	3	6	120	13.7551	4.98291
L8NVR3	Uncharacterized protein		28.52	6	6	10	256	28.8308	6.58057
L8NN67	Sensor protein sphS	sphS	12.93	4	4	6	433	49.4861	5.70654
L8NUT9	Uncharacterized protein		35.17	5	5	9	145	15.5205	5.03369
L8NVT6	Uncharacterized protein		53.15	5	5	8	111	12.5045	4.61475
L8NNG0	Glycolate oxidase, subunit GlcD	glcD	25.2	11	11	13	488	52.0219	5.43994
L8P059	ABC exporter membrane fusion, DevB family protein		21.89	8	8	10	434	47.152	8.76318
L8NPS1	Extracellular solute-binding s, 3 family protein		5.43	1	1	2	276	31.3554	7.28369
L8NXR1	Glutamine amidotransferase of anthranilate synthase/aminodeoxychorismate synthase family protein	trpG	14.87	2	2	7	195	21.5131	5.31299
L8NVY7	Tetratricopeptide repeat family protein		6.29	7	7	7	1255	144.087	6.87354
L8NYL6	Uncharacterized protein		58.57	4	4	5	70	8.09408	4.56396
L8NWF8	Uncharacterized protein		58.51	5	5	13	94	10.9297	6.11279
L8NQ85	Peptide chain release factor 3	prfC	11.03	5	5	8	544	61.5037	5.42725
L8NTZ5	Uncharacterized protein		57.89	8	8	18	76	8.81253	5.8208
L8NRC7	Uncharacterized protein		15.68	6	6	10	370	40.686	9.24658
L8NU78	Uncharacterized protein		42.31	4	4	5	104	12.542	4.7417
L8NRH3	Uncharacterized protein		55.56	4	4	7	108	12.7165	5.49072
L8NTR3	Uncharacterized protein		43.62	6	6	8	188	21.1623	9.51025
L8NWM8	Hemolysin-type calcium-binding repeat family protein		9.32	3	3	4	397	39.7967	3.90381
L8NX65	Radical SAM superfamily protein		12.15	7	7	11	856	96.3169	5.66846
L8NTC1	Transposase		22.1	11	11	12	552	62.3142	6.3667
L8NQK5	Uncharacterized protein		40	3	3	4	95	10.1051	4.97021
L8NQN2	Prephenate dehydrogenase family protein	tyrA	10.32	3	3	5	281	30.7709	5.85889
L8P1J4	Glucose / Sorbosone dehydrogenase family protein	qgd	11.03	4	4	6	408	45.1136	9.33447
L8NVX3	Nuclease SbcCD subunit D	sbcD	22.41	5	5	5	406	45.1127	5.41455
L8NNH5	Putative family protein		31.88	2	2	4	69	7.85894	4.42432
L8NW54	LeuA allosteric domain protein		7.97	6	6	7	728	81.8075	5.78271
L8P0V6	Uncharacterized protein		13.96	7	8	12	623	70.255	5.04639
L8NIY3	N-acetylmuramoyl-L-alanine amidase family protein		5.85	3	3	4	598	66.5467	6.96143
L8NYC1	ABC transporter family protein	braF2	18.4	3	4	8	250	27.2805	7.12256
L8NQ74	Uncharacterized protein		68.85	3	3	4	61	6.4184	9.0415
L8NYA2	Uncharacterized protein		33.91	3	3	5	115	12.3264	7.28369
L8NRZ8	Pentapeptide repeats family protein		9.47	1	1	3	169	17.8589	4.62744
L8NTW2	Dolichyl-phosphate-mannose-mannosyltransferase family protein		8.25	5	5	8	812	92.2236	7.63525
L8NZ45	Cytochrome P450 family protein	cyp	15.4	6	6	7	461	52.1283	8.41162
L8P0G9	Uncharacterized protein		10.15	7	7	11	887	101.499	6.06201
L8NUF3	50S ribosomal protein L35	rpmI	47.76	6	6	10	67	7.96954	11.063
L8NMZ6	Mannose-6-phosphate isomerase family protein		36.84	5	5	7	133	14.9304	5.45264
L8NUY7	Nitroreductase family protein		22.33	5	5	8	215	24.5838	5.47803
L8NQG1	MerR regulatory family protein	cadR	41.54	5	5	7	130	14.946	5.5415
L8P2G2	Phycocyanobilin lyase subunit beta	cpcF	42.51	7	7	10	207	21.7947	4.91943
L8NN45	Uncharacterized protein		20.39	1	2	3	103	11.4831	5.5542
L8NKK2	Uncharacterized protein		17.38	6	6	10	374	43.2158	6.80029
L8NTL4	CobQ/CobB/MinD/ParA nucleotide binding domain protein		22.03	4	4	6	295	33.0445	7.84033
L8NPN2	Radical SAM superfamily protein		17.16	5	5	5	338	38.1541	6.96143
L8NST9	Uncharacterized protein		30.15	5	5	5	136	14.9302	8.36768
L8NT09	2-C-methyl-D-erythritol 4-phosphate cytidylyltransferase	ispD	12.05	2	2	4	224	24.5651	6.771
L8NSV4	Uncharacterized protein		43.48	4	4	5	92	10.5224	4.79248
L8NUK9	Uncharacterized protein		22.66	3	3	5	128	14.9117	5.63037
L8NRG5	Uncharacterized protein		62.26	3	3	6	53	6.19934	11.2095
L8NP71	Uncharacterized protein		44.12	1	5	7	102	11.5771	5.57959
L8P1E8	Uncharacterized protein		31.36	5	5	10	169	19.3918	4.88135
L8NUB6	Cytochrome c family protein	cytM	8.66	1	1	4	127	14.2756	9.1001
L8P1Q8	Transferase hexapeptide family protein		38.43	6	6	12	229	23.6403	7.12256
L8NQ30	Aluminum resistance family protein		25.66	9	9	10	417	44.6697	5.42725
L8P0W0	Glucokinase	glk	16.95	5	5	8	348	37.6384	5.35107
L8NII4	WD domain, G-beta repeat family protein		19.29	5	5	7	337	36.7994	9.56885
L8NVH2	50S ribosomal protein L21	rplU	35.66	4	4	10	129	14.6536	6.55127
L8NK28	Aspartyl/glutamyl-tRNA(Asn/Gln) amidotransferase subunit C	gatC	27.55	2	2	3	98	11.2076	4.37354
L8P0A5	Uncharacterized protein		25.32	3	4	6	154	18.2824	4.98291
L8P029	Uncharacterized protein		26.6	4	4	6	188	20.924	4.75439
L8NR84	Cobyric acid synthase	cobQ	7.33	3	3	4	491	53.7767	5.70654
L8NK63	GUN4-like family protein		58.29	11	11	19	187	21.6869	5.07178
L8NQY6	B12 binding domain protein		13.09	7	7	11	512	59.0965	6.11279
L8NTG4	Polyketide synthase type 1 McyD	mcyD	2.69	8	8	9	3906	435.345	5.69385
L8NZ53	Uncharacterized protein		77.5	8	8	11	80	9.67385	5.46533
L8P0M0	Response regulator		22.38	4	4	9	210	22.445	4.94482
L8NTS5	Ferredoxin-thioredoxin reductase, variable chain	ftrV	64.1	5	5	18	78	8.91371	7.59131
L8NMT2	Uncharacterized protein		47.83	2	2	3	46	4.99661	6.44287
L8P2F6	Ycf66 family protein	ycf66	22.88	6	6	9	271	31.3155	5.5415
L8NPX2	Uncharacterized protein		25	6	6	7	312	36.135	8.89502
L8P0N8	LL-diaminopimelate aminotransferase	dapL	10.71	3	3	7	392	42.4749	6.40479
L8NRL7	Uncharacterized protein	gdhA3	19.52	5	5	7	333	35.8622	6.53662
L8P212	Amidohydrolase, AtzE family protein	gatA1	12.53	5	5	8	439	47.4501	7.43018
L8NPG2	Creatininase		16.86	5	5	12	255	28.0291	5.70654
L8NYS7	RecF/RecN/SMC N terminal domain protein		27.17	8	9	11	438	48.9716	5.96045
L8NPB5	UDP-N-acetylmuramoylalanine--D-glutamate ligase	murD	10.24	4	4	5	449	48.7211	5.77002
L8NQC0	Uncharacterized protein		34.06	5	5	8	138	15.7433	8.77783
L8P0K8	STAS domain protein	spoIIAA	30.93	3	3	8	97	10.5667	5.14795
L8NT41	Uncharacterized protein		17.65	1	1	3	85	9.69078	4.58936
L8NQ04	Methyltransferase	yccW	23.1	10	10	15	394	44.2147	6.96143
L8NKF1	Repeated sequence found in lipoLPP family protein		38.36	1	5	7	146	16.8108	5.43994
L8NT86	Uncharacterized protein		12.44	8	8	9	627	72.3166	7.98682
L8P1Q0	GTP cyclohydrolase 1	folE	36.22	6	6	9	185	21.1918	6.53662
L8NXC8	Uncharacterized protein		14.15	6	6	8	530	62.7065	8.47021
L8NNQ9	Uncharacterized protein		23.43	6	6	10	286	32.6273	4.85596
L8NJ87	Uncharacterized protein		47.37	7	7	10	133	15.5738	4.77979
L8NK35	Uncharacterized protein		37.84	4	4	4	185	21.6566	5.79541
L8NRP6	Peptide methionine sulfoxide reductase MsrA	msrA	33.97	7	7	12	209	23.1963	6.37939
L8NNX3	FAD dependent oxidoreductase family protein	crtO	10.58	4	5	8	548	60.9796	6.99072
L8NZB7	Response regulator		6.75	3	3	3	548	62.7369	6.97607
L8P050	Orotidine 5'-phosphate decarboxylase	pyrF	18.45	3	3	4	233	25.1284	5.46533
L8NW44	Thioredoxin	trxA	35.24	4	4	9	105	11.9493	7.97217
L8NU16	Hsp20/alpha crystallin family protein	hspA	24.18	3	3	6	153	17.2349	4.94482
L8NPV5	Transposase DDE domain protein	tra1	9.39	2	3	4	522	59.1281	6.80029
L8NNI8	Glycosyl transferases group 1 family protein		12.53	3	3	5	391	43.2008	7.10791
L8NQK9	Uncharacterized protein		67.68	9	9	24	164	18.0606	6.771
L8NIV4	Uncharacterized protein		43.97	7	7	10	141	15.9672	8.22119
L8P0B7	ABC transporter family protein	lptB	26.45	6	6	7	242	26.8235	9.75928
L8NU20	EF hand family protein		15.21	8	9	11	723	83.5394	8.11865
L8NS23	Transcriptional repressor smtB domain protein	ziaR	19.5	3	3	6	159	17.8492	6.41748
L8P0H0	DNA-directed RNA polymerase subunit omega	rpoZ	84	5	5	7	75	8.89353	6.75635
L8NT18	Uncharacterized protein		26.03	2	2	3	146	17.4119	5.23682
L8NYF0	Uncharacterized protein		52.94	4	4	5	68	7.90523	5.14795
L8NM57	Anthranilate phosphoribosyltransferase	trpD2	25	7	7	8	344	35.734	5.89697
L8P0M8	Uncharacterized protein		61.21	5	5	6	116	13.3577	6.07471
L8NZ13	3-methyl-2-oxobutanoate hydroxymethyltransferase	panB	32.55	7	7	11	255	27.3266	6.29053
L8P4H4	Uncharacterized protein		30.31	7	7	8	287	32.843	5.78271
L8NWE0	Uncharacterized protein		34.75	5	5	10	118	13.3881	5.93506
L8NY76	ABC transporter family protein		22.68	6	6	7	291	32.722	6.11279
L8NTV8	Uncharacterized protein		11.27	5	5	6	479	54.7312	5.52881
L8NQQ7	Stage II sporulation E family protein		12.66	5	5	5	474	53.2499	5.13525
L8NQA5	Ap-4-A phosphorylase II-like protein		25.98	2	2	6	127	14.3054	5.5415
L8NV70	N-acetylmuramic acid 6-phosphate etherase	murQ	32.68	9	9	14	306	32.5842	6.02393
L8NWP4	Ribosomal RNA small subunit methyltransferase H	mraW	18.09	4	4	5	293	32.9262	8.55811
L8NWH9	5'-nucleotidase SurE	surE	18.52	3	3	5	270	29.3652	5.75732
L8P2D1	Ferredoxin-thioredoxin reductase, catalytic chain		40.57	4	4	9	106	12.3278	5.49072
L8NVG5	Phosphoribosylformylglycinamidine cyclo-ligase	purM	7.78	2	2	4	334	35.267	5.10986
L8NR67	Chromophore lyase CpcT/CpeT	cpcT1	43.81	6	6	12	194	22.2421	5.30029
L8NV44	Universal stress family protein		38.35	4	4	8	133	14.4756	4.93213
L8NXR4	NB-ARC domain protein		13.53	9	9	12	680	77.3314	5.74463
L8NX76	Sulfate ABC transporter, sulfate-binding family protein	sbpA	25.94	6	7	10	347	38.0276	6.34131
L8NV05	Short chain dehydrogenase family protein	acdS	23.97	5	5	6	242	25.4134	4.90674
L8P124	3-hydroxyacyl-[acyl-carrier-protein] dehydratase FabZ	fabZ	37.74	6	6	10	159	17.6784	8.99756
L8NLL7	NB-ARC domain protein		14.27	4	8	11	708	80.6912	5.26221
L8NNB1	Uncharacterized protein		34.38	3	4	5	128	14.3225	4.95752
L8NTB9	Homoserine kinase	thrB	18.69	5	5	9	305	31.9336	5.64307
L8NXV2	Glycosyl hydrolases family 38 N-terminal domain protein		6.69	4	5	5	1002	115.116	5.61768
L8NU69	Uncharacterized protein		19.59	3	3	4	194	21.6702	4.98291
L8NYE0	AMP-binding enzyme family protein		14.41	7	7	9	597	66.6917	5.23682
L8NUG0	Uncharacterized protein		64.81	5	5	14	108	12.109	4.70361
L8NHJ6	Phosphohistidine phosphatase SixA	sixA	24.39	4	4	9	164	18.5478	8.5874
L8NUH0	Uncharacterized protein		25.88	6	6	9	255	27.7309	4.80518
L8NUF0	Glycosyl transferase family, helical bundle domain protein		9.07	2	2	3	353	38.9007	6.78564
L8NX99	Ribonuclease Z	rnz	17.92	4	4	5	318	34.9411	7.29834
L8NPY8	Uncharacterized protein		24.57	4	4	8	232	27.2515	4.75439
L8NM86	Protoporphyrin ferrochelatase	hemH	9.23	2	2	2	379	43.33	6.37939
L8NP37	Cytochrome b559 subunit beta	psbF	38.64	1	1	4	44	4.87258	10.8433
L8NP38	Thylakoid membrane protein		32.84	8	8	11	204	23.0043	8.74854
L8NZ82	Uncharacterized protein		21.47	5	5	6	312	33.9781	4.57666
L8NS54	Uncharacterized protein		24.14	3	3	4	87	10.104	4.23389
L8P339	VKORC1/thioredoxin domain protein		15.24	6	6	16	328	35.2103	8.41162
L8NXB1	UDP-N-acetylenolpyruvoylglucosamine reductase	murB	22.95	5	5	5	292	32.1676	6.55127
L8NL74	Uncharacterized protein		22.98	4	4	5	161	18.2095	9.34912
L8NV45	Arsenate reductase, glutathione/glutaredoxin type	arsC	20.45	3	3	6	132	14.5464	5.33838
L8NQY7	Branched chain amino acid ABC transporter, ATP-binding protein		8.58	2	2	2	233	25.537	9.83252
L8NYT0	Prolyl oligopeptidase family protein		7.19	3	3	4	640	71.4463	4.98291
L8NLT7	Phosphate acetyltransferase	pta	11.03	7	7	7	698	77.4983	5.36377
L8NUX8	Uncharacterized protein		37.76	6	6	11	196	22.3898	5.22412
L8P0D7	Uncharacterized protein		37.07	4	4	5	116	12.8366	5.12256
L8NQ24	Uncharacterized protein		18.08	4	4	6	271	29.4314	6.29053
L8NP91	Uncharacterized protein		44.57	7	7	11	175	20.3346	5.30029
L8NVC5	Serine/threonine-protein kinase B	spkB	11.93	5	5	6	528	58.4753	9.11475
L8NNP2	Uncharacterized protein		43.42	3	3	5	76	8.60945	5.09717
L8P097	Uncharacterized protein		13.25	1	1	3	151	16.7181	8.67529
L8NW36	Uncharacterized protein		29.34	7	7	9	259	29.5314	6.354
L8NKT8	Caspase domain protein		14.22	12	12	12	935	104.635	5.49072
L8NSD2	Uncharacterized protein		16.85	3	3	6	178	19.913	4.88135
L8NU23	TPR repeat protein		24.8	7	7	8	371	40.6224	5.23682
L8P1X3	Tat (Twin-arginine translocation) pathway signal sequence domain protein		23.89	3	3	5	180	19.803	5.021
L8NUL7	Chorismate mutase AroH	aroH	37.69	4	4	6	130	14.7118	6.68311
L8NVM6	Magnesium chelatase, subunit ChlI family protein	comM	19.29	8	8	11	508	55.2121	8.79248
L8P046	Sensory box protein		4.49	7	7	8	2051	232.546	5.89697
L8NNV8	Uncharacterized protein		18.52	1	3	5	216	24.719	6.25244
L8NY34	R3H domain protein		31.1	4	4	6	164	18.6246	4.95752
L8NZT9	Uncharacterized protein		19.61	3	3	4	153	17.3971	7.88428
L8NP85	Phosphoglucosamine mutase	glmM	8.33	3	3	4	456	49.4123	5.23682
L8NQ63	Uncharacterized protein		15.73	1	1	2	89	10.159	4.22119
L8NY53	Mce related family protein		17.57	5	5	6	444	48.5124	6.01123
L8NPS2	Alkaline phosphatase synthesis transcriptional regulatory protein sphR	sphR	42	8	8	12	250	28.7221	5.31299
L8NPZ7	30S ribosomal protein S19	rpsS	19.23	1	1	4	78	8.6736	10.228
L8NYW6	Aminotransferase class-III family protein	argD1	21.65	7	8	9	462	50.8845	6.60986
L8NU11	Cysteine-rich domain protein	sdhE	20.6	5	5	7	301	32.7405	6.93213
L8P2N7	Ribosomal RNA small subunit methyltransferase I	rsmI	9.68	2	2	4	279	31.3357	6.7124
L8NNI0	Uncharacterized protein		31.54	3	3	5	130	14.6337	9.64209
L8NP07	Ribosomal RNA small subunit methyltransferase A	rsmA	18.28	4	4	6	268	30.1794	9.33447
L8NVI1	Rhodanese-like domain protein		12.5	1	1	3	112	12.6233	4.86865
L8NYF5	Uncharacterized protein		13.21	3	3	4	280	32.3766	7.53271
L8NWV3	HEAT repeat family protein		24.8	8	8	11	367	40.4106	5.50342
L8NYV9	Uncharacterized protein		65.28	4	4	8	72	8.46644	7.25439
L8NXW0	Uncharacterized protein		9.7	2	2	3	268	29.6197	6.65381
L8NYS9	Uncharacterized protein		18.41	8	8	10	516	59.356	6.02393
L8NV72	Uncharacterized protein		19.81	2	2	4	106	11.7184	4.94482
L8NQL8	SH3 domain protein		39.41	6	6	17	170	18.3095	8.85107
L8NNI7	Tocopherol cyclase		9.94	2	2	3	352	40.1699	7.95752
L8NM66	Probable transcriptional regulatory protein C789_3808		18.11	3	3	3	254	27.8501	4.89404
L8NQP7	Putative diflavin flavoprotein A 3	dfa3	11.67	4	5	6	574	64.1218	5.77002
L8NRN7	Uncharacterized protein		27.35	2	2	6	117	13.141	5.22412
L8NR15	Putative cytochrome	cyp120	11.96	5	5	6	443	49.9701	6.90283
L8NVZ4	Uncharacterized protein		26.22	4	4	10	164	17.9633	8.96826
L8P0U7	N5-carboxyaminoimidazole ribonucleotide mutase	purE	10.8	2	2	3	176	18.4979	7.57666
L8NRA9	Penicillin-binding, 1A family protein		14.15	8	8	10	643	70.2476	9.72998
L8NK10	Non-canonical purine NTP pyrophosphatase	rdgB	14.21	3	3	7	197	21.5701	4.91943
L8NKN4	Signal peptidase I	lepB	37	8	8	12	200	22.3115	7.06396
L8NWY8	Radical SAM superfamily protein		27.11	7	7	9	284	32.7088	6.99072
L8NM63	RNA polymerase sigma factor rpoD2	rpoD2	9.12	3	3	3	318	36.5648	9.51025
L8NR51	PBS lyase HEAT-like repeat family protein		5.68	4	5	6	881	101.206	5.68115
L8P278	50S ribosomal protein L33	rpmG	26.56	2	2	3	64	7.39587	10.0815
L8NV96	Sporulation and spore germination family protein		32.3	5	5	5	226	24.5408	5.26221
L8NPW6	Uncharacterized protein		45.61	8	8	10	171	19.968	6.52197
L8NSS2	Sugar transferase family protein		34.04	5	5	11	188	20.786	9.23193
L8NY42	7-cyano-7-deazaguanine synthase	queC	24.44	3	3	4	225	24.2828	7.26904
L8NQF3	Response regulator		28.8	8	8	9	368	41.9328	6.07471
L8NU18	Uncharacterized protein		11.66	3	3	5	283	33.0744	8.88037
L8NKF4	Peptidase M48 family protein		15.12	3	3	6	258	28.319	8.67529
L8NPV9	Uncharacterized protein		11.61	2	2	5	155	18.4236	5.17334
L8NXR9	Uracil DNA glycosylase superfamily protein		36	5	5	5	225	26.1437	8.77783
L8NXT7	Flavodoxin	isiB	26.47	3	3	3	170	18.6221	4.34814
L8NQJ1	Tetratricopeptide repeat family protein		12.15	7	7	8	609	69.6848	5.46533
L8NUJ3	ABC transporter family protein		17.53	4	4	5	251	28.0447	5.56689
L8P0Y5	Uncharacterized protein		22.11	1	1	1	95	10.7064	4.94482
L8NJJ1	Uncharacterized protein		47.13	8	8	11	174	21.0357	5.38916
L8NQR2	Phosphoglycerate mutase family protein		29.38	3	4	8	211	23.6179	6.26514
L8NSK9	Uncharacterized protein		21.53	1	2	4	209	23.7634	5.69385
L8NQZ0	Elongation factor P	efp	34.59	6	6	7	185	20.5384	5.14795
L8NQ91	Cyclic pyranopterin monophosphate synthase	moaA	19.03	5	5	5	331	37.3524	6.40479
L8NUJ7	FIST C domain protein		22.06	8	8	12	417	45.2765	5.05908
L8NN92	Uncharacterized protein		5	2	2	2	500	56.7348	6.41748
L8NV69	Uncharacterized protein		12.27	6	6	7	497	56.6878	5.64307
L8NP08	Putative lipoprotein		17.33	4	4	5	352	37.5447	6.43018
L8NT23	UPF0272 protein C789_2756		9.33	4	4	5	418	46.1092	6.52197
L8NVW0	Uncharacterized protein		11.51	4	4	5	391	42.5247	8.32373
L8NRS2	CobB/CobQ-like glutamine amidotransferase domain protein	cobQ	24.34	6	6	6	267	29.4972	6.69775
L8NWN9	Uncharacterized protein (Fragment)		18.83	1	2	3	154	17.1763	8.88037
L8NSS8	Uncharacterized protein		15.79	4	4	5	266	28.3794	5.47803
L8NXX8	MOSC domain protein		21.29	5	5	5	263	29.7162	7.07861
L8P296	DNA polymerase III, delta subunit	holB	8.53	1	2	3	340	38.2985	9.24658
L8NMR6	Uncharacterized protein		32.35	4	4	6	102	11.532	5.2749
L8NY06	Ycf54 protein	ycf54	33.01	3	3	5	103	11.9473	5.0083
L8P0Z2	SWIM zinc finger family protein		35.84	8	8	10	279	32.0035	7.47412
L8NTC0	Putative ferredoxin	fdx	59.77	3	3	5	87	9.39368	8.35303
L8NZU7	Uncharacterized protein		15.35	3	3	6	254	29.6883	5.80811
L8NRG4	Uncharacterized protein		11.21	2	2	2	223	25.1677	7.73779
L8NQU1	CoA-binding protein with NAD(P)-binding Rossmann-fold domain protein	yccU	18.44	3	3	7	141	15.7303	8.41162
L8NZG0	Uncharacterized protein		28.95	3	3	5	114	13.0127	4.97021
L8NW46	Uncharacterized protein		19.51	7	7	7	492	55.0236	5.73193
L8NUX3	Ykud domain protein		17.06	3	3	5	170	18.668	10.1694
L8P391	BMC domain protein		27.7	5	5	7	213	23.0301	6.80029
L8NSH8	Methionine aminopeptidase	map	30.31	4	4	6	254	27.5122	6.52197
L8NPH8	RelA/SpoT family protein	spoT	14.21	11	12	14	739	84.0347	6.93213
L8NT05	Mg-protoporphyrin IX chelatase	bchD	13.83	9	9	13	665	72.6136	5.45264
L8NT55	Uncharacterized protein		29.96	2	9	14	247	28.8868	4.75439
L8NYJ1	Cobalt ABC transporter, ATP-binding family protein		8.06	4	4	5	571	62.3629	5.60498
L8NVH3	DNA ligase	ligA	16.74	10	10	12	669	74.6992	6.18896
L8NN84	Uncharacterized protein		25.39	6	6	6	323	36.4131	5.09717
L8NMP9	Gas vesicle protein GvpW	gvpW	15.74	4	4	6	216	24.8497	5.07178
L8NRI0	Uncharacterized protein		20.38	4	4	7	265	29.8596	5.61768
L8NKV1	Methylenetetrahydrofolate reductase	metF	27.27	8	8	11	297	32.6033	7.88428
L8NPH1	Uncharacterized protein		12.69	13	13	15	1111	125.906	5.80811
L8NLX5	Uncharacterized protein		18.03	4	4	6	233	26.1871	5.38916
L8NQL6	Nitrate ABC transporter, permease protein	ntrB	10.14	3	3	4	276	30.8438	9.80322
L8NVG3	Ycf53 protein	ycf53	31.12	5	5	9	241	27.3632	6.354
L8NMJ1	Bifunctional pantoate ligase/cytidylate kinase	panC	9.75	5	5	6	513	55.9131	6.58057
L8NX56	HD domain protein		7.07	1	1	3	198	22.3726	7.12256
L8NY81	Uncharacterized protein		15.06	3	3	3	259	29.7357	8.17725
L8NYV3	Sec-independent protein translocase protein TatA	tatA	35.37	3	3	4	82	9.18689	5.49072
L8NI27	Glycosyl transferase 2 family protein		23.94	6	6	8	259	30.8796	7.97217
L8NZI4	Guanylate kinase	gmk	19.02	3	3	5	184	20.5956	4.89404
L8P3Q9	Toxin YhaV	yhaV	32.61	4	4	9	138	16.5005	9.39307
L8P1V1	Tetratricopeptide repeat family protein	mom72	29.23	8	8	10	260	28.8178	8.90967
L8NLZ1	Uncharacterized protein		33.85	5	5	7	130	14.3223	4.81787
L8NR81	Secretin and TonB N terminus short domain protein	pilQ	11.55	6	6	6	701	75.5038	5.10986
L8NSQ6	Methyltransferase FkbM		37.82	11	11	15	312	35.8713	6.56592
L8NYD4	dTDP-4-dehydrorhamnose reductase	rfbD	28.87	6	6	11	291	32.3432	8.11865
L8NZ59	Hydrolase, TatD family protein	tatD	15.35	3	3	3	241	27.1778	6.34131
L8NLZ5	ABC transporter family protein		16.34	3	3	4	257	28.138	7.53271
L8NX28	Putative lysine decarboxylase family protein		9.71	3	3	5	350	40.4455	5.68115
L8NS70	Methyltransferase, FkbM family domain protein		17.74	4	4	8	248	28.3335	4.93213
L8P007	Calcineurin-like phosphoesterase family protein		14.02	3	3	3	264	30.4075	5.97314
L8NNM5	Cysteine desulfurase 1		20.41	6	6	9	387	41.7789	6.58057
L8NXK0	Queuosine biosynthesis protein QueD	queD	13.54	3	3	3	288	32.9819	5.85889
L8P364	Uncharacterized protein		12.57	2	2	2	175	18.732	9.12939
L8NYN4	Ankyrin repeat family protein		11.6	6	6	7	457	48.8691	4.89404
L8NQE8	Uncharacterized protein		7.49	2	2	2	187	21.4699	5.92236
L8NW52	AIR carboxylase family protein	cpmA	24.4	6	6	8	250	26.2821	6.27783
L8NU58	Uncharacterized protein		34.33	2	8	11	233	27.2859	4.84326
L8NLS4	Ketose-bisphosphate aldolases family protein	fba	17.94	4	4	4	301	32.5838	5.94775
L8NXE1	Uncharacterized protein		56.72	4	4	7	67	7.47181	4.42432
L8NQT6	Recombination protein RecR	recR	22.87	4	4	6	188	20.4869	7.18115
L8NRV0	CBS domain pair family protein		18.46	5	5	6	390	43.7271	5.47803
L8NSG0	Thioredoxin family protein	trx	16.17	4	4	5	266	30.4009	4.89404
L8NIG2	Putative regulator of histidine kinase	sipA	71.43	4	4	8	70	7.84119	6.66846
L8NQD9	Putative family protein		39.51	3	3	4	81	9.29695	5.87158
L8NRQ4	Uncharacterized protein		33.82	4	4	9	68	7.6991	10.1108
L8NQA0	P-loop hydrolase UPF0079 family protein		14.1	2	2	3	156	17.155	4.52588
L8NUJ1	Uncharacterized protein		8.07	3	3	5	446	51.7894	5.38916
L8NYP9	Glutathione synthetase	gshB	15.29	5	5	7	327	36.5378	5.32568
L8NR35	Glycosyl transferases group 1 family protein		9.56	2	2	2	408	45.6956	9.1001
L8NR52	Uncharacterized protein		33.02	3	3	3	106	11.6614	5.49072
L8NJS2	Gas vesicle protein	gvpV	42.11	4	4	5	95	11.1597	8.44092
L8NTL2	Ferric uptake regulator family protein	furB	34.65	4	4	4	127	14.7515	8.11865
L8NTS8	Sodium/glutamate symporter	gltS	3.23	1	1	2	402	43.542	9.0708
L8NRW8	Archaeal ATPase family protein		5.36	2	2	2	448	51.8547	5.74463
L8NTV5	Uncharacterized protein		20.93	1	1	1	86	9.33567	6.75635
L8NRY6	Uncharacterized protein		18.36	6	6	6	414	47.6879	5.66846
L8NTK0	Nucleotidyl transferase family protein	hddC	15.09	3	3	6	232	26.3648	5.65576
L8NLV7	Prepilin-type N-terminal cleavage/methylation domain protein		29.25	3	3	3	212	22.7126	5.0083
L8NXR2	tRNA modification GTPase MnmE	mnmE	9.41	3	3	3	457	50.2587	5.24951
L8NWI5	Orotate phosphoribosyltransferase	pyrE	23.59	5	5	7	195	20.748	6.13818
L8NZF4	Uncharacterized protein		13.36	3	3	3	217	25.2752	5.23682
L8NV80	Nuclease SbcCD subunit C	sbcC	10.82	9	9	10	1007	117.594	6.97607
L8NRE6	Isoamylase	iam	8.98	6	6	7	791	89.6075	6.16357
L8P0W4	Glucose inhibited division A family protein	merA	10.76	5	5	6	502	54.6856	7.53271
L8NIQ0	Glutamine synthetase inactivating factor IF7	gifA	61.82	4	4	4	55	6.19098	9.01221
L8P0V5	Uncharacterized protein		12.58	5	5	5	461	52.2514	8.86572
L8NI32	Glycosyl transferases group 1 family protein	wbyB	19.1	6	6	8	356	40.8095	8.48486
L8NXV3	DisA bacterial checkpoint controller nucleotide-binding family protein		21.83	5	5	5	252	27.1738	9.26123
L8NLG5	Lipoprotein-releasing system ATP-binding protein LolD	salX	24.41	6	6	8	254	27.9694	6.69775
L8NRX2	Tetratricopeptide repeat family protein		8.87	7	8	8	970	111.085	6.40479
L8P0P7	ABC transporter family protein	ydiF	17.02	8	8	11	564	64.0848	5.84619
L8NZ03	FeoA domain protein	feoA	24.64	5	5	8	211	23.1341	5.35107
L8NY14	Ribosomal RNA small subunit methyltransferase B	sun	13.45	4	4	5	446	49.9422	7.7085
L8NRA4	Uncharacterized protein		7.4	4	4	6	716	82.6731	4.94482
L8NX55	GDP-mannose 4,6-dehydratase	gca	27.27	7	7	7	319	35.4361	7.32764
L8NKS1	Methyltransferase domain protein		29.46	6	6	9	224	25.541	7.04932
L8NUU9	Uncharacterized protein		6.49	1	1	2	231	26.3196	5.12256
L8NT50	HTH transcriptional regulator		11.94	1	1	2	134	15.415	4.62744
L8NLZ2	Phosphoribosylformylglycinamidine synthase subunit PurS	purS	61.18	4	4	5	85	9.49171	4.83057
L8NXY3	Uncharacterized protein		8.12	2	2	3	271	29.9814	9.5542
L8NST3	RNase H family protein		4.59	1	1	2	283	31.5294	6.39209
L8NW28	D-alanyl-D-alanine carboxypeptidase/D-alanyl-D-alanine-endopeptidase	dacB	22.89	7	7	8	463	50.9586	5.18604
L8NUZ0	Putative gluconeogenesis factor		8.75	3	3	3	457	50.2218	9.17334
L8P0R8	Pentapeptide repeats family protein		52.41	6	6	8	166	18.1184	5.09717
L8NVV8	Uncharacterized protein		17.73	2	2	3	141	15.9679	5.38916
L8NLS5	Oxidoreductase, NAD-binding Rossmann fold family protein		24.78	5	5	6	335	36.9724	6.46826
L8NSS5	Uncharacterized protein		44.71	3	3	3	85	10.031	4.88135
L8NQL5	PIN domain protein		10.29	1	1	2	136	15.0641	8.44092
L8NRV3	Uncharacterized protein		4.85	2	2	2	474	54.5314	6.7124
L8NJT6	Nucleic acid binding, OB-fold, tRNA/helicase-type		9.89	3	3	3	445	50.048	7.50342
L8P471	Putative family protein		45.59	2	2	3	68	7.58861	4.08154
L8NW74	FAD dependent oxidoreductase family protein		9.56	4	4	5	387	42.0145	5.8208
L8NJW1	Uncharacterized protein		22.53	6	6	8	324	36.33	5.36377
L8NVL0	Uncharacterized protein		33.93	4	4	9	112	12.1676	6.78564
L8NWY9	Tetratricopeptide repeat family protein		9.94	3	3	4	362	40.0113	9.49561
L8NTE3	7,8-dihydroneopterin aldolase	folB	46.61	5	5	9	118	13.2431	5.49072
L8NKR8	GDSL-like Lipase/Acylhydrolase family protein	tesA	16.94	3	3	3	242	27.7861	5.65576
L8P173	Uncharacterized protein		11.64	3	3	4	292	32.6443	8.11865
L8NY46	Magnesium transport protein CorA	corA	4.92	1	1	1	386	45.0792	5.61768
L8NY96	Uncharacterized protein		23.68	3	3	4	114	12.8348	5.47803
L8NTK1	Uncharacterized protein		8.27	2	2	4	254	29.3168	4.42432
L8NT30	Regulatory helix-turn-helix s, AraC family protein		5.99	2	2	3	334	39.2402	8.66064
L8NUV2	Plasmid stabilization system family protein		41.84	3	3	3	98	11.0747	6.53662
L8NZ58	N-6 DNA Methylase family protein		13.8	9	9	10	681	76.6184	6.44287
L8NZS4	FAD dependent oxidoreductase family protein	ndh2	11.55	5	5	6	459	49.9935	6.66846
L8NZE4	CRISPR-associated family protein		15.04	6	6	7	379	43.5312	8.51416
L8NJP6	Response regulator		7.82	2	2	2	358	40.6095	5.05908
L8NVP2	CoA-ligase family protein		5.96	2	2	5	285	29.7628	4.56396
L8P0J4	Uncharacterized protein		31.91	1	1	2	47	5.40684	4.55127
L8NM36	Type IV pilus assembly PilM family protein	pilM	20.98	6	7	8	367	40.8624	4.67822
L8NVT1	Sulfate ABC transporter, sulfate-binding family protein	sbpA	16.11	5	6	6	360	39.387	9.84717
L8NQ33	Riboflavin synthase, alpha subunit	ribE	6.28	1	1	2	223	24.2945	5.021
L8NRJ0	Thiamine biosynthesis protein ThiS	thiS	47.83	3	3	6	69	7.72292	4.71631
L8P1Z9	Urease accessory protein UreG	ureG	27.32	4	4	5	194	21.0242	5.73193
L8NWN8	Uncharacterized protein		32.12	5	5	5	193	20.1414	9.53955
L8NUD4	Aminotransferase class-V family protein	iscS	17.27	4	5	9	388	42.2223	7.32764
L8NSX8	Glutaminase	glsA1	7.8	1	1	1	295	32.812	5.22412
L8NXK2	Gamma-glutamyltransferase	ggt	10.12	5	5	5	514	56.1217	5.96045
L8NVL6	ABC transporter family protein		27.62	5	5	9	210	23.3426	6.85889
L8NWZ3	Aldo/keto reductase family protein		14.24	4	4	6	337	38.3629	7.29834
L8NUU0	Uncharacterized protein		19.32	6	6	6	383	44.4542	6.65381
L8NKF9	Uncharacterized protein		10.2	1	1	2	147	17.2381	4.09424
L8NRL2	Uncharacterized protein		20.16	3	3	6	129	14.1616	10.272
L8NPW7	Uncharacterized protein		28.57	2	2	5	63	6.76945	6.69775
L8NTI4	Putative serine protease HtrA	htrA	6.57	2	2	2	426	44.4672	5.8208
L8NYN0	Uncharacterized protein		14.2	3	3	3	176	18.9389	6.75635
L8NRD6	Tetratricopeptide repeat family protein		14.86	3	5	8	498	57.1232	5.07178
L8NR87	Ribosome maturation factor RimM	rimM	14.06	3	3	5	192	21.4356	5.98584
L8NQR5	Putative oxidoreductase		7.58	2	2	4	330	36.1277	8.79248
L8P4G6	RimK-like ATP-grasp domain protein	mdnC	24.69	7	7	9	324	36.994	5.26221
L8NP02	Transglutaminase-like superfamily protein		18.75	5	5	5	288	32.7915	5.8335
L8NS17	Peptidyl-tRNA hydrolase	pth	10.58	2	2	3	208	23.0692	9.59814
L8NVZ6	Uncharacterized protein		24.79	3	3	5	117	13.1294	4.14502
L8NTH0	Dehydrogenase McyI	mcyI	20.47	8	8	13	337	36.6892	5.87158
L8NWW8	Tetratricopeptide repeat family protein		34.55	6	6	8	165	18.7206	6.16357
L8P075	Uncharacterized protein		23.66	2	2	4	93	10.3701	4.84326
L8NRA8	Uncharacterized protein (Fragment)		10.79	4	5	6	806	90.0405	5.74463
L8NZ57	Tetratricopeptide repeat family protein		9.09	4	4	6	440	50.573	6.18896
L8NPQ8	Translation initiation factor IF-1	infA	41.18	3	3	5	68	7.82925	9.99365
L8NZN6	Uncharacterized protein		5.47	1	1	2	311	36.766	7.1958
L8P0S0	His Kinase A domain protein		3.44	2	2	4	669	75.562	5.04639
L8NW88	Uncharacterized protein		35.11	4	4	14	94	10.7532	6.03662
L8NWD4	RecF/RecN/SMC N terminal domain protein		2.33	1	1	2	645	74.1835	5.5415
L8NRE2	Uncharacterized protein		21.6	5	5	5	125	13.7561	4.95752
L8NRU7	Uma5	uma5	7.64	1	1	1	144	15.6831	3.77686
L8NQ19	Uncharacterized protein		35.44	2	2	2	79	8.99157	4.58936
L8NXJ0	Uncharacterized protein		14.73	3	3	5	224	26.3293	7.28369
L8P0G1	Transaminase	desV	5.28	2	2	3	379	41.1853	5.99854
L8NR62	Isoprenyl transferase	uppS	26.1	8	8	10	249	28.3825	6.93213
L8NMA1	FAD dependent oxidoreductase family protein		7.2	2	2	4	375	40.8006	6.65381
L8NZC2	Glycosyl transferases group 1 family protein		13.26	3	3	4	377	42.8138	6.63916
L8NXX3	Uncharacterized protein		13.68	3	3	3	234	26.283	5.16064
L8NZY8	tRNA-2-methylthio-N(6)-dimethylallyladenosine synthase	miaB	8.77	2	2	3	422	47.5223	6.17627
L8NKJ4	Cytochrome Ubiquinol Oxidase family protein	cydA	8.21	4	4	8	475	53.0741	8.44092
L8NM81	Uncharacterized protein		21.72	5	5	7	267	30.4482	5.38916
L8NRD4	Regulatory helix-turn-helix, lysR family protein	rbcR	29.31	8	8	9	331	37.1007	6.43018
L8P343	Uncharacterized protein		29.06	2	2	2	117	13.0454	8.646
L8NN03	Fatty acid desaturase family protein	ole1	4.33	1	1	2	277	31.7541	7.12256
L8NVG0	Uncharacterized protein		10.27	2	2	2	370	41.1216	5.33838
L8P3N9	Uncharacterized protein		3.26	4	4	4	1195	137.929	5.46533
L8NT77	Uncharacterized protein		34.55	5	5	8	165	18.7313	6.53662
L8P3V6	Circadian clock protein kaiB	kaiB	10.42	1	1	2	96	10.9179	5.45264
L8NR82	Methyltransferase, FkbM family domain protein		11.38	2	2	2	246	28.1767	7.88428
L8P0Z3	Glycosyl transferases group 1 family protein		10.12	4	4	4	425	49.3726	5.35107
L8P0J3	HAD-superhydrolase, subIA, variant 1 family protein		11.27	2	2	4	213	23.9343	4.85596
L8P140	Uncharacterized protein		14.05	4	4	5	299	34.0001	5.13525
L8NQU4	HNH endonuclease family protein	mrcA	24.53	4	4	5	159	18.5437	9.83252
L8NZP7	Urea ABC transporter, ATP-binding protein UrtD	urtD	19.35	4	4	7	248	27.2976	5.69385
L8NYN2	Glycolate oxidase iron-sulfur subunit	glcF	12.2	5	5	7	451	50.0008	7.6792
L8P0R1	UPF0176 protein C789_556		8.15	1	1	2	270	30.5405	5.93506
L8NSF3	Putative type I restriction enzyme		10.1	5	5	7	495	56.6187	5.8208
L8NTW8	Probable septum site-determining protein MinC	minC	29.09	6	6	9	275	30.2017	6.16357
L8P250	Uncharacterized protein		3.4	1	1	2	412	45.9323	8.30908
L8NV81	Aspartate 1-decarboxylase	panD	15.83	2	2	3	139	15.5629	5.51611
L8NX22	Uncharacterized protein		11.55	5	5	7	433	50.1197	7.26904
L8NZW4	LysM domain protein		19.23	4	4	5	208	22.9107	9.02686
L8NVL4	Alpha/beta hydrolase fold family protein		14.89	3	3	3	282	32.1475	7.7085
L8NZX5	DNA helicase		12.66	7	7	8	766	87.2724	6.60986
L8NK03	Hydroxyacylglutathione hydrolase	gloB	38.91	8	8	9	257	29.0867	6.16357
L8NQ42	Glycosyl transferase 2 family protein		9.37	3	3	3	395	43.9086	8.83643
L8NLY0	Uncharacterized protein		12.5	2	2	3	248	28.5406	4.76709
L8NMZ5	RNA polymerase sigma factor rpoD2 domain protein	rpoD2	10.08	3	3	3	377	43.8721	8.55811
L8NRS6	Addiction module component family protein		26.15	1	1	2	65	7.20381	5.05908
L8NU42	Uncharacterized protein		21.31	2	2	2	122	13.9364	8.48486
L8NZA7	Uncharacterized protein (Fragment)		5.96	2	3	4	403	45.1235	5.49072
L8NPD3	Uncharacterized protein		9.87	5	5	18	689	72.5118	3.77686
L8NLL8	WD domain, G-beta repeat family protein		9.09	3	3	5	341	37.2375	9.18799
L8NUQ8	Uncharacterized protein		18.55	2	2	2	124	14.2863	6.1001
L8NNR3	Uncharacterized protein (Fragment)		24.32	3	3	5	185	21.5077	4.94482
L8NMJ7	ATP-dependent DNA helicase	dinG	4.58	2	2	2	502	57.6152	5.84619
L8NPJ1	Uncharacterized protein		42.25	3	3	5	71	8.34829	6.02393
L8NS06	ABC1 family protein		8.93	5	5	8	549	61.6264	5.90967
L8NU38	Uncharacterized protein		36.84	2	3	3	76	8.62862	5.5415
L8NRF9	Ribosomal RNA small subunit methyltransferase G	gidB	6.22	1	1	2	225	25.4994	7.73779
L8NM71	GUN4-like family protein		21.72	5	5	6	198	22.7504	8.1333
L8NRH5	Uncharacterized protein		18.6	4	4	6	242	26.8258	5.19873
L8NUI9	Histidine biosynthesis bifunctional protein HisIE	hisE	27.49	4	4	5	211	23.7919	6.21436
L8NPM4	Peptidase M50 family protein		4.5	1	1	3	422	46.4688	5.41455
L8NQ14	Protein translocase subunit SecY	secY	9.95	6	6	9	422	45.2582	10.2573
L8NL91	Putative serine protease HhoA	hhoA	18.77	6	6	7	389	41.0897	6.84424
L8NRK4	Uncharacterized protein		16.88	3	3	8	237	27.4417	4.94482
L8NZ50	Uncharacterized protein		41.13	4	4	4	124	14.1924	6.16357
L8NK16	Hydrogenase expression/formation protein HypE	hypE	10.39	4	4	4	356	37.5907	5.12256
L8NZR5	DNA repair RadC family protein	radC	40.33	7	7	9	243	26.8226	7.21045
L8NQI5	Uncharacterized protein		13.45	7	7	8	498	58.6827	5.65576
L8NHI1	Probable hydrogenase nickel incorporation protein HypA	hypA	34.21	3	3	4	114	12.5852	4.4624
L8NZ65	ABC transporter family protein		5.26	1	1	1	190	20.3189	5.92236
L8P1K9	Addiction module antidote protein, HigA family	higA	49.48	6	6	9	97	11.0329	8.48486
L8NXV7	Glycosyl transferases group 1 family protein		11.76	3	3	4	357	39.4642	5.50342
L8NUP7	Uncharacterized protein		11.86	6	6	7	506	58.381	9.31982
L8NYN1	ExsB family protein		16.73	4	4	8	269	30.0847	5.79541
L8NW19	Acyltransferase family protein		17.23	4	4	5	238	26.644	8.74854
L8NUU7	DNA topoisomerase (ATP-hydrolyzing)	parC	5.32	2	5	6	884	98.1966	8.27979
L8NRQ0	N-6 DNA Methylase family protein		7.23	6	6	7	899	103.151	6.78564
L8NYZ9	Endonuclease/Exonuclease/phosphatase family protein		12.94	3	3	3	255	29.601	5.51611
L8NZ02	Restriction endonuclease EcoRV family protein		16.38	6	6	8	287	33.1358	6.16357
L8NW12	Periplasmic solute binding family protein	mntC	9.24	2	2	2	303	32.7513	5.31299
L8NP32	M42 glutamyl aminopeptidase family protein		8.43	2	2	3	344	37.3415	6.0874
L8NQP0	RNA methylase UPF0020 family protein		12.53	5	5	6	375	42.4396	6.26514
L8NV42	Uncharacterized protein		77.27	3	3	4	44	4.90459	5.74463
L8P0M7	Putative quercetin 2,3-dioxygenase yhhW	yhhW	10.43	2	2	2	230	25.3879	6.40479
L8NHY2	Cytochrome b559 subunit alpha	psbE	20.99	2	2	3	81	9.41169	4.77979
L8NN57	Cob(I)yrinic acid a,c-diamide adenosyltransferase	cobO	20.9	4	4	5	201	22.7662	8.23584
L8NVA9	Uncharacterized protein		14.74	3	3	4	251	28.403	9.56885
L8NZ38	Malonyl CoA-acyl carrier protein transacylase	fabD	13.7	5	5	6	292	31.8707	5.10986
L8P3A5	Uroporphyrin-III C-methyltransferase	cobA	6.14	3	3	3	505	55.0689	5.84619
L8NVF5	1-acyl-sn-glycerol-3-phosphate acyltransferase	plsC	22.43	5	5	5	214	23.3715	9.5542
L8NWH2	Halogenase	aerJ	6.72	4	4	6	625	72.1355	6.7124
L8NHK9	CO2 hydration family protein	cupB	13.03	5	5	5	376	42.7679	7.15186
L8NY21	AcrB/AcrD/AcrF family protein		7.04	5	5	7	881	95.4178	9.30518
L8NYX4	Uncharacterized protein		17.65	1	1	1	102	10.817	7.25439
L8NY26	PhoH-like family protein	phoH	16.98	4	4	5	318	35.2098	7.97217
L8NNV6	Uncharacterized protein		27.57	5	5	8	214	24.6107	4.93213
L8NV16	Uncharacterized protein		20.29	3	3	6	138	15.9082	9.99365
L8NVU3	Replicative DNA helicase	dnaB	7.18	3	4	4	585	65.8082	5.49072
L8NPR2	Queuine tRNA-ribosyltransferase	tgt	4.28	1	1	2	374	41.3471	6.65381
L8NZY2	Uncharacterized protein		23.39	6	6	15	171	18.9688	7.13721
L8P1G7	Tetratricopeptide repeat family protein	ycf37	17.98	3	3	4	178	20.6082	9.24658
L8NKG2	Uncharacterized protein		31.82	1	5	7	110	12.4488	5.16064
L8NLV8	Uncharacterized protein		30.28	2	2	2	142	16.2322	5.90967
L8NVE7	Uncharacterized protein		5.88	1	1	2	306	35.0759	8.36768
L8NK11	Glycosyl transferases group 1 family protein		13.62	4	4	5	389	43.7533	8.54346
L8NPB1	Cysteine desulfurase	csd	15.24	5	5	5	420	46.1024	5.69385
L8NSF6	3-dehydroquinate dehydratase	aroQ	15.23	2	2	3	151	16.7938	7.1958
L8NR76	Uncharacterized protein		30.99	2	2	3	71	7.79427	8.66064
L8NZN1	Hydrolase CocE/NonD family protein		12.73	5	5	6	534	59.9731	5.78271
L8NNS7	Uncharacterized protein		16.45	1	2	2	152	18.3846	6.58057
L8NU21	Uncharacterized protein		11.15	3	3	3	269	30.951	4.56396
L8NVI8	Uncharacterized protein		21.51	2	2	4	93	10.1343	6.52197
L8NTS1	Haloacid dehalogenase-like hydrolase		7.42	1	1	1	256	29.8386	4.90674
L8NUZ9	CemA family protein	pcxA1	11.28	6	6	6	399	46.1167	8.60205
L8NQV6	Ammonium transporter	amt	5.23	1	1	1	478	50.2952	5.45264
L8P3V0	Chorismate pyruvate lyase	ubiC	16.02	2	2	2	206	23.8092	6.29053
L8NZY5	Uncharacterized protein		54.45	11	12	16	191	22.0015	5.37646
L8NP16	Gas vesicle synthesis GvpL/GvpF family protein	gvpF	20.9	6	7	12	244	28.3835	5.07178
L8NLG0	Inner membrane protein ygaP	ygaP	17.13	3	3	4	181	19.3721	8.29443
L8NLK9	Uncharacterized protein		8.77	2	2	3	285	32.8695	8.70459
L8NP51	Endoribonuclease YbeY	ybeY	4.94	1	1	2	162	18.5171	4.34814
L8NTP5	Uncharacterized protein		10.19	1	1	1	157	18.2616	9.43701
L8NYW5	Uncharacterized protein		21.49	3	3	4	121	13.9281	8.49951
L8NU48	Uncharacterized protein		41.86	2	2	4	86	9.94833	9.64209
L8P1G4	Uncharacterized protein		20.27	1	1	2	74	8.12931	7.13721
L8NUE8	30S ribosomal protein S14	rpsN	41	5	5	9	100	11.9293	10.6089
L8NZI1	Uncharacterized protein		30.99	1	1	1	71	8.0451	4.53857
L8NW21	Sulfoxide reductase catalytic subunit yedY	yedY	7.95	2	2	2	327	36.809	8.54346
L8P032	ABC transporter family protein	glnQ	18.73	3	3	3	251	27.7073	6.63916
L8NXN0	Precorrin-2 C20-methyltransferase	cobI	11.72	2	2	2	239	26.5812	5.30029
L8NQN0	Uncharacterized protein		19.23	2	2	2	130	15.4632	6.72705
L8NKJ2	Uncharacterized protein		35.77	6	6	8	246	27.7047	5.59229
L8NLB3	Uncharacterized protein		27.54	2	2	3	69	7.82208	4.88135
L8P1T8	Sodium/hydrogen exchanger family protein	apnhaP	12.09	7	7	12	521	57.0813	5.08447
L8NYU4	MotA/TolQ/ExbB proton channel family protein	exbB2	26.89	5	5	6	212	23.6777	6.01123
L8NTV9	Uncharacterized protein		27.48	4	4	6	131	14.848	9.37842
L8NN74	Uncharacterized protein		54.1	2	3	3	61	7.08961	5.99854
L8NIS9	UbiE/COQ5 methyltransferase family protein		10.5	2	2	4	219	24.9189	5.13525
L8NRB6	D12 class N6 adenine-specific DNA methyltransferase family protein	dmtB	4.46	1	1	1	269	31.2599	8.88037
L8NNH4	Regulatory s, crp family protein	cysR	28	5	5	7	200	23.272	7.7085
L8NU74	Uncharacterized protein		19.53	5	5	5	384	43.4304	5.36377
L8NQX3	Uncharacterized protein		13.13	1	1	1	99	10.834	8.67529
L8NSE0	Small GTP-binding domain protein		9.65	2	3	3	487	52.3083	5.61768
L8NXC5	Peptidase M23 family protein		8.5	1	1	1	200	21.8118	8.92432
L8NPU3	Plasmid maintenance system killer family protein		22.58	1	1	1	93	11.1559	9.70068
L8P1W7	Response regulator	cusR	14.03	2	2	2	221	24.541	6.43018
L8P0Q6	BtpA family protein	btpA	23.77	3	3	3	223	23.6958	6.55127
L8NMG2	Hemolysin-type calcium-binding repeat family protein		12.05	3	3	3	697	71.5104	4.62744
L8NSH0	3-oxoacyl-[acyl-carrier-protein] synthase 3	fabH	12.31	3	3	4	333	35.6404	5.77002
L8P0V0	Insulinase family protein	pqqL	9.79	4	4	4	429	48.4088	5.31299
L8P021	Uncharacterized protein		28.28	3	3	5	99	11.3065	5.30029
L8NPE0	Iron-sulfur cluster biosynthesis transcriptional regulator SufR	sufR	4.25	1	1	1	212	24.1702	6.63916
L8NUZ2	Chromophore lyase CpcT/CpeT	cpcT	21	5	5	5	200	23.0418	6.68311
L8NT08	Uncharacterized protein		15.58	1	1	1	77	8.82562	4.42432
L8NIK2	Peptide deformylase	def	24.08	4	4	4	191	21.5084	7.45947
L8NWV0	Sigma-70, region 4 family protein	ompR	54.84	4	4	8	93	10.3453	5.16064
L8NYE7	NAD dependent epimerase/dehydratase family protein		18.89	4	4	4	307	35.2242	6.63916
L8NWM2	Uncharacterized protein		53.13	7	7	9	128	14.1873	5.05908
L8NSS9	Uncharacterized protein		17.39	2	3	6	230	26.4998	5.56689
L8NWF6	Type I restriction modification DNA specificity domain protein	hsdS	11.37	5	5	7	510	58.0297	7.88428
L8NZR6	UDP-N-acetylglucosamine--N-acetylmuramyl-(pentapeptide) pyrophosphoryl-undecaprenol N-acetylglucosamine transferase	murG	8.68	3	3	3	357	39.4739	8.00146
L8NLN7	N-6 DNA Methylase family protein		3.77	4	4	6	1193	137.307	6.25244
L8NYQ2	Ubiquinone biosynthesis hydroxylase, UbiH/UbiF/VisC/COQ6 family protein	ubiH	11.47	3	3	3	401	44.2505	8.77783
L8NNL4	Uncharacterized protein		8.02	4	4	6	486	56.3084	5.47803
L8P1W5	Glycosyl transferase, WecB/TagA/CpsF family protein	rffM	6.64	2	2	3	241	27.8725	8.98291
L8NXW6	ThiS family protein	moaD	14.29	1	1	2	84	9.53902	4.71631
L8NTD4	Proton extrusion protein PcxA	pcxA	7.64	4	4	4	445	51.28	8.1626
L8NX27	Uncharacterized protein		50.36	6	6	11	139	14.87	4.81787
L8NRU8	Uncharacterized protein		25.11	5	5	9	231	26.1077	8.49951
L8NTX6	Response regulator		6.39	2	2	3	391	44.1776	5.37646
L8NTW6	D-alanyl-D-alanine dipeptidase	ddpX	6.96	1	1	1	230	26.2013	5.80811
L8P1X5	WD domain, G-beta repeat family protein		20.05	7	7	10	364	39.9136	7.85498
L8NLV2	Resolvase, N terminal domain protein		14.72	3	3	3	197	22.8158	8.49951
L8NUP4	PipX		32.22	3	3	4	90	10.6225	9.36377
L8NQR3	NAD kinase	ppnK2	2.29	1	1	2	306	33.8331	5.60498
L8NNH8	Uncharacterized protein		56.41	3	3	4	39	4.55528	9.40771
L8NXE9	Tat (Twin-arginine translocation) pathway signal sequence domain protein	phoX	9.82	6	6	7	733	80.5075	5.37646
L8NSN3	Uncharacterized protein		4.19	1	1	3	167	18.698	5.2749
L8NT38	Uncharacterized protein		13.58	1	1	1	81	9.17876	4.75439
L8NPX5	Segregation and condensation protein B	scpB	14.53	2	2	2	172	19.5811	4.79248
L8P220	ABC transporter transmembrane region 2 family protein	nosG	7.42	4	4	6	687	78.753	5.97314
L8NRX1	30S ribosomal protein S12	rpsL	25.2	5	5	13	127	14.231	11.4731
L8NQK8	Uncharacterized protein		2.69	1	1	2	484	55.4093	8.39697
L8NU89	Uncharacterized protein		7.85	2	2	3	242	25.678	8.98291
L8P2B1	Cysteine synthase	cysK	8.57	1	2	4	315	33.7298	5.22412
L8NUR2	Uncharacterized protein		14.06	5	5	9	377	43.8468	7.78174
L8NRT4	Uncharacterized protein		20.59	1	1	2	68	7.78492	4.52588
L8NYU8	Uncharacterized protein		10.53	2	2	3	247	27.0121	4.60205
L8NLV6	Phosphate transport system permease protein PstA	pstA	2.69	1	1	2	297	30.7002	9.93506
L8NW93	tRNA pseudouridine synthase B	truB	12.63	3	3	3	293	32.0188	5.8208
L8NTF8	Putative family protein		26.97	2	2	2	89	9.74794	4.4751
L8NQK6	Modification methylase PvuII domain protein	pvuIIM	2.15	1	2	4	883	101.146	5.5415
L8NVM8	NUDIX domain protein		42.46	7	7	9	179	20.1962	4.67822
L8NZ16	Phycocyanobilin lyase subunit alpha	cpcE	18.15	4	4	4	270	29.4914	4.94482
L8NNF6	Dihydroorotate dehydrogenase (quinone)	pyrD	21.2	6	6	8	382	42.1892	7.34229
L8NZW2	Uncharacterized protein		12.5	1	1	2	128	15.4647	6.52197
L8NSG9	Uncharacterized protein		17.71	2	2	5	96	11.3445	4.36084
L8NW99	LD-carboxypeptidase family protein		12.14	3	3	4	280	30.4568	5.50342
L8NPU6	Response regulator	ycf29	5.31	1	1	2	226	25.1852	5.93506
L8NTP1	Extracellular solute-binding family protein		2.74	1	1	1	401	45.4726	5.65576
L8NPC6	Uncharacterized protein		35.19	2	2	4	54	6.08805	11.1948
L8NM75	Sucrose phosphatase		16	4	4	5	250	28.6145	5.64307
L8NQ05	YrdC domain protein	sUA5	24.41	5	5	6	213	23.7163	5.8335
L8NSY7	Uncharacterized protein		33.33	2	2	3	72	8.27942	4.71631
L8NNX2	Uncharacterized protein		34.27	3	3	5	143	15.9763	4.99561
L8NV28	Uncharacterized protein		23.76	3	3	4	101	11.3879	5.49072
L8NT99	Uncharacterized protein		14.79	2	2	3	169	18.9042	9.45166
L8NS81	ABC1 family protein		5.74	3	3	4	592	68.5178	8.66064
L8NWV9	Tetratricopeptide repeat family protein		6.15	1	2	2	439	50.7837	8.49951
L8P0N9	Precorrin-8X methylmutase family protein	cobH	10.58	2	2	2	208	22.0896	6.53662
L8NMZ3	Uncharacterized protein		23.08	2	2	2	52	5.95818	4.52588
L8NT36	Pyruvate phosphate dikinase, PEP/pyruvate binding domain protein		8.5	5	5	5	718	79.8082	5.8208
L8NRG0	Uncharacterized protein		14.09	2	2	2	220	24.4283	4.84326
L8NRI7	Uncharacterized protein		12.88	1	2	3	163	19.1469	5.13525
L8NP75	CYTH domain protein	cyaA	18.06	3	3	5	155	18.2144	5.04639
L8NU52	Tetratricopeptide repeat family protein		11.85	5	5	6	363	40.2742	8.82178
L8NZC9	Cobalt-precorrin-5B C(1)-methyltransferase	cbiD	9.16	3	3	3	393	43.1485	5.97314
L8NKM5	Photosystem II protein Y	psbY	20.51	1	1	4	39	4.28136	10.8433
L8NP06	Uncharacterized protein		7.5	1	1	2	160	18.822	8.01611
L8NZB4	Glycosyltransferase 9 family protein	rfaQ	13.17	4	5	5	410	46.016	8.33838
L8NUV7	Uncharacterized protein		7.14	2	2	2	280	33.1091	8.60205
L8NWS3	Methyltransferase domain protein		3.6	1	1	2	250	29.1622	8.30908
L8NNA3	Glycosyl transferase 2 family protein		7.28	2	2	2	316	37.2341	8.27979
L8NV24	Uncharacterized protein		27.13	3	3	4	129	14.9218	5.90967
L8NLY9	Bacteriocin biosynthesis docking scaffold, SagD family domain protein	truD	1.31	1	1	2	765	87.7927	6.03662
L8NR34	Glycosyl transferases group 1 family protein		10.54	3	3	3	408	45.9069	7.04932
L8P240	Uncharacterized protein		10.77	3	3	6	260	29.3526	7.10791
L8NVX1	Uncharacterized protein		19.41	5	5	6	273	30.6005	4.43701
L8P0M9	NADH-ubiquinone/plastoquinone oxidoreductase chain 6 family protein	ndhG	11.62	2	2	5	198	21.2428	5.45264
L8NSR2	ABC transporter family protein	livG2	22.35	5	5	6	255	27.7559	7.04932
L8NLR3	FO synthase subunit 2	cofH	11.38	3	3	4	378	41.7726	6.46826
L8NPM7	Divergent AAA domain protein		6.78	3	3	3	472	53.7169	7.18115
L8NTW9	Uncharacterized protein		13.69	1	2	3	241	28.3353	4.98291
L8NXJ6	Methyltransferase domain protein		4.94	1	1	2	263	29.5339	5.30029
L8NQX8	Uncharacterized protein		26.88	6	6	8	186	20.9936	8.54346
L8P009	Acetyltransferase family protein		6.9	1	1	1	174	20.2754	5.99854
L8NVW5	Geranylgeranyl reductase family protein		16.14	6	6	9	378	41.4974	8.93896
L8NTZ9	ABC transporter transmembrane region family protein		5.13	2	2	3	604	68.5785	7.1665
L8P1Y2	Uncharacterized protein		45.76	3	3	7	59	6.3892	6.50732
L8NQI7	Photosystem II reaction center Psb28 protein	psb28	25.89	4	4	9	112	12.7854	4.98291
L8NW41	Thioredoxin family protein	txlA	18.03	2	2	3	183	19.8261	5.90967
L8NNX8	Rhodanese-like domain protein		12.04	3	3	5	274	31.0675	5.22412
L8NPS0	Uncharacterized protein		24.66	2	2	4	73	8.35338	4.64014
L8NSM8	Two component regulator propeller family protein		3.36	3	3	3	1222	136.451	6.37939
L8NXX5	Uncharacterized protein		3.66	1	1	2	328	35.775	8.14795
L8NRH8	Imidazoleglycerol-phosphate dehydratase	hisB	9.6	2	2	4	198	21.5451	6.3667
L8NRR5	ABC transporter transmembrane region family protein	msbA	5.22	4	4	4	575	64.148	7.60596
L8NP27	Uncharacterized protein		29.21	2	3	5	89	10.7662	8.80713
L8NW05	Uncharacterized protein		14.71	1	1	1	68	7.23065	4.34814
L8NLQ7	Stress-induced bacterial acidophilic repeat motif family protein		29.79	3	3	4	94	9.90473	8.52881
L8P1T2	Uncharacterized protein		7.98	1	1	1	188	22.1149	5.0083
L8NMS7	Uncharacterized protein		2.95	1	1	1	475	54.4103	6.07471
L8NLF1	Coenzyme F420 hydrogenase/dehydrogenase, beta subunitfamily protein	frhB	15.87	5	5	6	397	44.6437	7.63525
L8NTY2	Type II secretion system F domain protein	pilC	5.24	2	2	2	382	42.0724	9.11475
L8NSW6	Cryptochrome DASH	cry	5.77	2	2	3	485	56.8392	8.35303
L8NU03	Potassium-transporting ATPase potassium-binding subunit	kdpA	4.21	2	2	4	522	55.1153	6.63916
L8P372	Transglutaminase-like superfamily protein		7.35	2	2	3	272	31.3178	6.15088
L8P1I0	Fe-S metabolism associated domain protein		15	3	3	4	140	15.5353	8.6167
L8NXX0	Amidase family protein		7.1	2	2	3	465	49.0674	5.30029
L8P283	Uncharacterized protein		21.15	2	2	4	104	10.7806	4.28467
L8NNT7	Uncharacterized protein		9.39	3	3	4	362	40.8	5.47803
L8NPK0	Uncharacterized protein		14.14	4	4	6	396	46.4131	7.07861
L8P0Z1	NADPH-dependent 7-cyano-7-deazaguanine reductase	queF	30.53	4	4	5	131	15.1726	5.88428
L8NT34	Uncharacterized protein		2.84	2	2	3	916	101.603	6.56592
L8NVJ4	Preprotein translocase, SecG subunit	secG	22.78	1	1	1	79	8.34467	9.71533
L8NMS2	Type III restriction enzyme, res subunit	recQ	4.1	5	5	8	1171	133.933	6.34131
L8NTX2	Small GTP-binding domain protein		8.24	4	4	5	522	58.2387	7.92822
L8NUW1	CbiX family protein	cbiX	6.05	1	1	1	248	26.9563	6.80029
L8P485	Uncharacterized protein		14.67	4	4	6	225	25.7849	5.40186
L8NYH2	FAD binding domain of DNA photolyase family protein	phr2	3.49	2	2	2	516	60.1004	7.92822
L8NUS3	Transcription-repair-coupling factor	mfd	10.95	9	10	12	1169	131.248	6.63916
L8NMS4	Biotin-(Acetyl-CoA-carboxylase)		6.75	1	1	1	237	26.0355	6.52197
L8NRA5	Prephenate dehydratase	pheA	11.97	3	3	3	284	31.5685	5.05908
L8NQ96	Uncharacterized protein		18.84	2	2	3	138	16.0845	7.12256
L8NS20	Uncharacterized protein		44.44	5	5	11	117	12.7006	4.76709
L8NPQ3	Kinase domain protein		8.17	3	3	4	465	52.3967	7.26904
L8P1C8	Uncharacterized protein		13.53	2	2	5	133	14.7894	4.37354
L8NKE7	GTPase HflX	hflX	8.47	4	4	4	567	63.0334	6.87354
L8NWU7	XisI-like protein		27.68	2	2	2	112	13.3518	5.5542
L8NYG0	Probable alpha-L-glutamate ligase	rimK	19.6	5	5	8	301	32.7014	8.71924
L8NX21	Uncharacterized protein		16.82	2	2	5	107	11.4961	5.31299
L8P3J2	HAS barrel domain protein		12.5	2	2	3	224	25.5541	5.8335
L8NWV8	Alpha/beta hydrolase fold family protein		5.74	1	1	1	296	32.6872	6.30322
L8NVM9	Uncharacterized protein		4.76	1	1	1	336	39.3761	6.34131
L8NTF9	Uncharacterized protein		15.51	3	3	4	187	21.4681	5.41455
L8NMV5	Type III restriction enzyme, res subunit		6.16	2	2	2	487	55.826	6.66846
L8NVK3	Uncharacterized protein		4.88	2	2	2	451	52.9647	5.13525
L8NLS8	Uncharacterized protein		16.67	3	3	4	180	19.9715	9.18799
L8NHZ7	Patellamide domain protein	mcaE	14.46	1	1	4	83	8.27682	4.28467
L8NWU8	Uncharacterized protein		4.92	2	2	2	386	44.0326	8.00146
L8NVP5	Caspase domain protein		4.83	3	3	3	683	74.3681	5.77002
L8NRK3	Uncharacterized protein		1.33	1	1	2	824	95.2406	5.59229
L8NPW3	Haloacetate dehalogenase H-1	dehH1	12.46	3	3	5	289	32.8697	6.37939
L8NZD1	N-(5'-phosphoribosyl)anthranilate isomerase	trpF	8.02	2	2	2	212	23.5495	6.11279
L8P135	Uncharacterized protein		6.63	2	2	2	377	42.8006	5.94775
L8NU83	Exodeoxyribonuclease III	xth	16.03	4	4	5	262	30.2626	6.17627
L8NSU7	Response regulator	phoP	16.53	3	3	3	236	27.4044	5.68115
L8NQZ2	Tat (Twin-arginine translocation) pathway signal sequence domain protein		8.12	3	3	4	382	43.2056	8.55811
L8NM11	o-succinylbenzoate synthase	menC	4.67	1	1	1	321	36.6099	5.0083
L8NWE5	Peptide methionine sulfoxide reductase MsrA	msrA	5	1	1	1	160	17.9869	6.07471
L8NZV1	Squalene-hopene cyclase	shc	5.98	3	3	3	635	71.881	5.21143
L8NI52	Ribosomal protein L28	rpmB	36.11	5	5	8	72	8.41863	10.8726
L8NV27	Uncharacterized protein		42.86	3	3	4	70	8.21632	5.97314
L8P3Z3	Mannose-6-phosphate isomerase family protein	cpsB	22.94	2	2	4	109	12.6373	6.63916
L8NWI3	Extracellular solute-binding s, 5 Middle family protein	ddpA	8.16	3	3	4	539	59.9797	6.91748
L8NTS9	WD domain, G-beta repeat family protein		5.89	3	3	5	509	55.8656	5.09717
L8NT01	Ribonuclease 3	rnc	21.24	4	4	4	226	24.9499	5.89697
L8NKV5	Amidohydrolase family protein	barH	4.18	1	1	1	359	41.2915	6.354
L8NWP5	Uncharacterized protein		24.12	4	4	5	199	22.3576	4.79248
L8NQG2	Biotin/lipoate A/B ligase family protein	lplA	7.56	1	1	1	225	25.4086	7.18115
L8NMA8	Uncharacterized protein		6.11	2	2	2	393	42.5928	10.1108
L8NXY7	RimK-like ATP-grasp domain protein	mdnB	14.24	4	4	6	316	35.8452	5.21143
L8P0L6	AerD protein	aerD	7.8	1	1	1	205	23.4641	5.33838
L8P1K7	Uncharacterized protein		14.71	1	1	2	102	11.4829	6.53662
L8NY90	Uncharacterized protein		14.52	2	2	2	186	21.1447	8.90967
L8NIQ9	Uncharacterized protein		25.68	2	2	2	74	8.33178	10.3599
L8NUK6	Uncharacterized protein		28.72	2	2	3	94	10.7265	4.41162
L8NRC9	Uncharacterized protein		14.55	1	2	3	110	11.9002	4.53857
L8NTD1	HlyD secretion family protein		5.67	3	3	4	564	63.8314	5.73193
L8NRM7	Cobalamin biosynthesis protein CobW	cobW	13.65	5	5	5	337	37.8403	4.97021
L8NNM2	Uncharacterized protein		16.99	3	3	6	153	17.2558	9.56885
L8NQG5	Uncharacterized protein		7.21	2	2	3	333	38.6424	6.29053
L8NS69	Uncharacterized protein		17.46	1	1	2	63	7.33105	11.1655
L8NPU9	Uncharacterized protein		8.91	3	3	3	258	30.4101	4.729
L8NZ27	Type I restriction enzyme family protein	hsdR	4.04	3	3	3	915	105.001	6.02393
L8NQ92	Uncharacterized protein		8.3	1	2	2	253	28.9041	5.37646
L8NQ78	Uncharacterized protein		9.04	1	1	1	177	19.6375	9.70068
L8NQW6	Alpha/beta hydrolase fold family protein	mhpC	6.6	2	2	4	288	32.3777	8.52881
L8NM46	Uncharacterized protein		26.89	3	3	5	119	14.0129	6.91748
L8NZB9	Uncharacterized protein		33.71	9	9	11	175	19.8748	8.52881
L8NUA7	Uncharacterized protein		12.03	1	1	1	133	15.491	4.50049
L8NWI1	Thioester reductase domain protein	aerM	5.26	1	8	9	1482	167.464	5.60498
L8NUL2	Putative pterin-4-alpha-carbinolamine dehydratase		11.02	1	1	1	118	13.3342	6.29053
L8NWG9	D-Ala-D-Ala carboxypeptidase 3 family protein	dacB	21.86	7	7	11	430	46.7916	5.79541
L8NV49	ABC transporter family protein	yhdZ	7.23	1	1	1	235	26.3587	7.44482
L8NSP9	Putative Ycf34 family protein		56.1	3	3	3	82	9.60251	4.95752
L8NQF6	Glycosyl transferase 2 family protein		9.48	3	3	3	306	33.8864	7.40088
L8P015	Uncharacterized protein		32.18	3	3	3	87	10.1854	7.44482
L8NPF6	Putative family protein		20	1	1	2	70	8.17988	4.22119
L8NUL9	DNA polymerase III, subunits gamma and tau	dnaX	6.27	3	4	4	654	71.5234	5.42725
L8NXD5	Uncharacterized protein		11.05	2	2	4	172	19.7945	5.60498
L8P357	Uncharacterized protein		27.16	5	5	9	162	17.3947	6.27783
L8NZZ1	Uncharacterized protein		24.62	5	5	6	195	23.7257	4.88135
L8P0X7	High light inducible protein	hli	33.93	2	2	5	56	6.28024	4.729
L8NRV8	Glutathione-dependent formaldehyde-activating enzyme family protein		8.15	1	1	1	135	15.3624	6.39209
L8NT57	Cupin domain protein		15.09	1	1	1	106	12.2132	4.53857
L8NXT1	Uncharacterized protein		4.17	1	1	2	240	27.9199	5.5415
L8NPF7	Uncharacterized protein		22.73	3	3	5	110	12.1682	8.47021
L8NRW7	Uncharacterized protein		14.43	3	3	3	201	22.5465	5.30029
L8NW33	M repeat family protein		8.08	4	4	4	495	55.7855	9.94971
L8NXG6	Polyketide cyclase / dehydrase and lipid transport family protein		18.18	2	2	2	154	17.7601	7.60596
L8P1W3	Uncharacterized protein		13.22	2	3	4	295	33.514	5.68115
L8NQH3	Uncharacterized protein		11.97	2	2	3	142	16.3735	6.02393
L8NRP7	Glycosyl transferases group 1 family protein		4.97	2	2	3	382	42.6796	6.53662
L8NQ29	Phosphoribosyl transferase domain protein	gpt	10.98	1	1	1	164	18.865	7.37158
L8NNS3	Uncharacterized protein		6.3	4	4	6	651	73.3323	7.37158
L8NR66	Phosphate transport system permease protein PstA	pstA	9.45	3	3	5	307	33.5834	9.5542
L8P0A1	Serine acetyltransferase	cysE	7.14	1	1	2	252	27.6935	6.3667
L8NU57	Restriction endonuclease family protein	mrr	6.51	2	2	3	307	34.8433	5.41455
L8NVF3	PBS lyase HEAT-like repeat family protein		9.51	2	3	4	263	27.8839	5.69385
L8NY15	MltA specific insert domain protein		4.02	1	1	1	373	41.8262	9.53955
L8NY64	Uncharacterized protein (Fragment)		40.43	7	7	7	141	16.9615	4.70361
L8NYT1	Putative potein		26.09	1	1	1	69	8.00217	4.42432
L8NT03	Uncharacterized protein		14.17	2	2	3	120	13.8783	5.23682
L8P3Y6	Uncharacterized protein		5.8	3	4	6	690	80.0835	6.52197
L8P1E3	Extracellular solute-binding s, 3 family protein	glnH	26.54	6	6	6	260	28.7707	8.36768
L8NUL4	Lipoyl synthase	lipA	5.44	1	1	1	294	32.9228	8.29443
L8P111	Adenosine deaminase		10.99	2	2	2	191	22.7193	5.2749
L8NNN1	Glycosyl transferase 2 family protein	dpm1	8.57	3	3	3	420	47.8169	9.33447
L8NUX2	GUN4-like family protein		1.57	1	1	1	954	110.705	5.8335
L8NK68	UDP-3-O-acyl-N-acetylglucosamine deacetylase	lpxC	31.48	5	5	6	270	29.5903	5.8208
L8NQE9	2-succinyl-5-enolpyruvyl-6-hydroxy-3-cyclohexene-1-carboxylate synthase	menD	4.22	2	2	3	569	64.1544	6.43018
L8NRH2	Uncharacterized protein		17.8	3	3	3	236	27.5217	4.80518
L8NPG8	ABC transporter family protein		20.13	5	5	5	308	34.7694	8.1333
L8NY30	Amylo-alpha-1,6-glucosidase family protein		2.14	1	1	1	654	74.448	6.07471
L8NV58	Rieske		7.16	2	2	3	349	40.3757	7.88428
L8NZM0	Uncharacterized protein		26.56	3	3	4	128	15.0598	8.30908
L8NLK7	Uncharacterized protein (Fragment)		13.9	3	4	4	597	68.4967	5.021
L8P0F2	Na+/H+ antiporter	apnhaP	4.59	2	2	2	523	57.4884	4.80518
L8P0I0	UbiE/COQ5 methyltransferase family protein		10.61	2	2	2	264	29.7271	5.19873
L8NX15	ATPase associated with various cellular activities family protein		14.24	4	4	5	323	36.9953	5.43994
L8NKI3	Mur ligase middle domain protein	murC	13.03	5	6	6	445	49.1373	7.18115
L8NZ79	Uncharacterized protein		25	2	2	2	124	13.4985	5.03369
L8NNM6	Leucine Rich Repeat family protein		7.98	2	2	2	263	29.0722	4.99561
L8NVP0	Uncharacterized protein		12.16	3	3	3	403	47.4066	8.90967
L8NW25	Acyl-carrier-protein S-malonyltransferase		16.79	2	2	2	131	14.9767	4.76709
L8NVF8	Thiamine-monophosphate kinase	thiL	4.04	1	1	1	322	34.7391	5.31299
L8NYA3	Uncharacterized protein		2.83	1	1	1	459	54.0281	7.31299
L8NRG6	Methylthioribulose-1-phosphate dehydratase	mtnB	4.88	1	1	1	205	23.22	6.53662
L8NPX4	Sodium/hydrogen exchanger family protein		3.51	2	2	2	542	58.561	8.77783
L8P219	Uncharacterized protein		34.94	3	3	4	166	18.2237	8.26514
L8NSS7	Glycosyl transferase 2 family protein	dpm1	6.41	2	2	2	390	43.0597	8.92432
L8NVQ4	ABC exporter transmembrane subunit, DevC family protein	devC	2.82	1	1	1	390	43.1252	6.96143
L8NUG6	Peptidase M50 family protein		7.72	3	3	4	492	54.6268	8.45557
L8NPC5	NB-ARC domain protein		9.31	5	5	5	838	95.0431	5.63037
L8NRP8	Uncharacterized protein		7.81	3	3	3	448	50.7438	5.5415
L8NS58	ATP synthase F0, C subunit	atpE	8.64	1	1	3	81	7.97435	4.90674
L8NVK9	Uncharacterized protein		14.14	4	4	6	382	43.128	8.71924
L8NXC7	Cytochrome c biogenesis protein CcsB	ccsB	5.15	1	1	1	447	49.7014	9.15869
L8NNB4	Serine/threonine-protein kinase A	spkA	4.96	2	2	2	504	57.3801	7.86963
L8NWM6	Shikimate 5-dehydrogenase	aroE	29.37	3	3	3	143	16.4067	5.12256
L8NQG3	DnaJ domain protein	dnaJ	15.46	4	4	4	291	32.7843	9.5249
L8P2Q4	Uncharacterized protein		3.53	1	1	1	255	28.1269	7.81104
L8NTQ7	ABC transporter family protein		18.37	4	4	4	245	26.649	8.95361
L8NT79	Regulatory s, tetR family protein		18.95	3	4	4	190	22.1135	5.09717
L8NN80	Uncharacterized protein		11.11	1	2	2	162	19.3369	4.67822
L8NNJ1	Uncharacterized protein		15.7	1	1	1	121	13.6037	4.66553
L8NZ98	Methyltransferase domain protein		11.93	2	2	2	218	24.8948	6.40479
L8NP29	Ribonucleoside-diphosphate reductase	nrdA	2.09	2	2	2	765	86.4289	5.8208
L8NXY8	Uncharacterized protein		3.03	2	2	2	726	84.0583	5.05908
L8NWZ5	YCII-related domain protein		34.83	2	2	3	89	10.3232	4.88135
L8NU68	Uncharacterized protein		50.79	3	3	4	63	6.87335	4.58936
L8NVP7	Uncharacterized protein		2.18	1	1	2	321	36.0236	9.0708
L8NJC4	Uncharacterized protein		17.2	2	2	3	157	18.3055	4.83057
L8NPJ5	Uncharacterized protein		26.96	2	2	2	115	13.279	5.16064
L8NY71	Thymidylate kinase	tmk	22.71	4	4	4	207	24.5385	6.34131
L8NUM4	Uncharacterized protein		40.91	3	3	7	66	7.3478	4.89404
L8NMR2	Photosystem I reaction center subunit IX	psaJ	26.19	1	1	1	42	4.69553	5.71924
L8NXH6	HAD-superhydrolase, subIA, variant 1 family protein		10.19	2	2	2	206	23.6484	7.50342
L8NPG5	Fatty acid hydroxylase superfamily protein		3.41	1	1	1	411	46.8435	8.92432
L8NWC1	Nitroreductase family protein	nox	4.11	1	1	2	219	25.0696	6.75635
L8NHK2	33 kDa chaperonin	hslO	21.38	5	6	6	304	32.8104	5.19873
L8NU60	ABC-transporter substrate-binding protein		3.04	1	1	1	427	47.9083	9.15869
L8NPY4	Type 4 pilin-like protein	pilA4	8.24	2	2	4	170	18.0263	8.90967
L8NY85	Glyoxalase/Bleomycin resistance /Dioxygenase superfamily protein		35.42	4	4	6	144	16.6094	6.62451
L8P2V1	tRNA N6-adenosine threonylcarbamoyltransferase	tsaD	7.47	2	2	2	348	37.4052	6.1001
L8P179	ABC exporter transmembrane subunit, DevC family protein	devC	6.63	2	2	2	392	44.2196	8.07471
L8NVJ1	Thymidylate synthase family protein		4.63	2	3	4	497	56.386	6.21436
L8NRI6	Uncharacterized protein		16.56	3	3	3	157	17.9823	4.67822
L8NN15	Uncharacterized protein		40.96	3	3	5	83	9.02974	4.71631
L8NW90	Ribosomal RNA small subunit methyltransferase E		6.01	1	1	1	233	25.987	5.96045
L8NYG2	Alpha/beta hydrolase fold family protein		6.01	2	2	3	283	31.8323	6.60986
L8NP59	Uncharacterized protein		1.62	1	1	1	741	83.7491	9.45166
L8NXQ4	AcrB/AcrD/AcrF family protein	czcA	3.15	2	2	2	1015	110.973	7.00537
L8NVN1	Uncharacterized protein		9.96	4	4	4	462	53.2488	5.69385
L8NSJ5	Extracellular solute-binding s, 3 family protein		4.91	2	2	2	285	32.8052	8.39697
L8NRM1	Uncharacterized protein		13.09	1	2	3	191	22.0762	5.17334
L8P076	Aminotransferase class I and II family protein	aspC	9.19	2	2	2	381	42.0259	6.63916
L8NUE0	Photosystem I reaction center subunit XII	psaM	23.33	1	1	5	30	3.29893	6.3667
L8NVZ9	Precorrin-4 C11-methyltransferase	cobM	5.73	1	1	1	262	29.0016	5.99854
L8NPS7	Uncharacterized protein		5.68	1	1	1	229	25.5919	7.00537
[truncated: 569 more rows]
