# Supplementary material for: Quantitative Proteomic and Microcystin Production Response of Microcystis aeruginosa to Phosphorus Depletion
Source: Microorganisms. 2021 May 31;9(6):1183. doi: 10.3390/microorganisms9061183 (PMC8227402; doi:10.3390/microorganisms9061183)
Supplement: Supplementary file 1 [file microorganisms-09-01183-s001.zip › Table S2.xlsx]

## Sheet: Table S2
Table S2. Differentially abundant proteins in Microcystis aeruginosa FACHB-905 upon different phosphorus concentrations treatment. Values highlighted in red represent upregulation while those in green represent downregulation of the protein relative to the 5.4 mg L-1 phosphorus treatment.
Accession	Protein name	0.054 mg L-1	p value	0 mg L-1	p value
Transcription and translation
L8NZC1	30S ribosomal protein S1 (RpsA)	0.53	0.001	0.49	0.0002
L8NYR5	30S ribosomal protein S2 (RpsB)	0.65	0.0203	0.6	0.0044
L8NTM8	30S ribosomal protein S3 (RpsC)	0.58	0.0013	0.5	0.0001
L8NUF9	30S ribosomal protein S4 (RpsD)	0.52	0.0002	0.51	0.0011
L8NTN9	30S ribosomal protein S5 (RpsE)	0.61	0.0026	0.56	0.0012
L8NPM8	30S ribosomal protein S6 (RpsF)	0.54	0.0114	0.48	0.0004
L8NVX6	30S ribosomal protein S7 (RpsG)	0.55	0.0036	0.52	0.0001
L8NRE5	30S ribosomal protein S8 (RpsH)	0.51	0.0035	0.47	0.0008
L8NKH9	30S ribosomal protein S9 (RpsI)	0.57	0.0043	0.48	0.0002
L8NRX6	30S ribosomal protein S10 (RpsJ)			0.65	0.0012
L8NNG4	30S ribosomal protein S11 (RpsK)	0.46	0.0039	0.42	0.004
L8NRX1	30S ribosomal protein S12 (RpsL)	0.56	0.0033	0.56	0.0063
L8NQ13	30S ribosomal protein S13 (RpsM)	0.55	0.0045	0.45	0.0004
L8NUE8	30S ribosomal protein S14 (RpsN)	0.52	0.003	0.48	0.0017
L8P1W0	30S ribosomal protein S15 (RpsO)	0.6	0.0039	0.48	0.0032
L8NLI0	30S ribosomal protein S16 (RpsP)	0.51	0.0024	0.52	0.007
L8NQ02	30S ribosomal protein S17 (RpsQ)	0.51	0.0043	0.47	0.0015
L8NK37	30S ribosomal protein S21 (RpsU)	0.65	0.0093	0.55	0.0006
L8P0B5	50S ribosomal protein L1 (RplA)	0.52	0.0038	0.49	0.0005
L8NRD2	50S ribosomal protein L2 (RplB)	0.5	0.0013	0.47	0.0001
L8NM02	50S ribosomal protein L3 (RplC)	0.52	0.0004	0.41	0
L8NTM1	50S ribosomal protein L4 (RplD)	0.5	0.0011	0.43	0.0002
L8NR58	50S ribosomal protein L5 (RplE)	0.61	0.0063	0.54	0.0003
L8NQ08	50S ribosomal protein L6 (RplF)	0.55	0.0016	0.48	0.0011
L8NV67	50S ribosomal protein L9 (RplI)	0.63	0.0054	0.57	0.0002
L8NVU9	50S ribosomal protein L10 (RplJ)	0.59	0.0022	0.59	0
L8NTL8	50S ribosomal protein L11 (RplK)	0.53	0.0091	0.46	0.0003
L8NNG9	50S ribosomal protein L13 (RplM)	0.46	0.0014	0.41	0
L8NM13	50S ribosomal protein L14 (RplN)	0.49	0.0023	0.51	0.0009
L8NR63	50S ribosomal protein L15 (RplO)	0.5	0.0017	0.46	0.0006
L8NPR3	50S ribosomal protein L17 (RplQ)			0.65	0.0006
L8NM18	50S ribosomal protein L18 (RplR)			0.64	0.0017
L8NXS9	50S ribosomal protein L19 (RplS)	0.52	0.0012	0.47	0.0002
L8NRE9	50S ribosomal protein L20 (RplT)	0.53	0.0034	0.45	0
L8NVH2	50S ribosomal protein L21 (RplU)			0.66	0.0002
L8NM08	50S ribosomal protein L22 (RplV)	0.5	0.0028	0.53	0.004
L8NR50	50S ribosomal protein L23 (RplW)	0.51	0.0061	0.42	0
L8NTN3	50S ribosomal protein L24 (RplX)	0.52	0.008	0.45	0.0009
L8NYN6	50S ribosomal protein L25 (RplY)	0.51	0.005	0.4	0.0001
L8NU90	50S ribosomal protein L27 (RpmA)	0.62	0.0018	0.58	0.0001
L8NI52	50S ribosomal protein L28 (RpmB)	0.56	0.0021	0.45	0.0006
L8P278	50S ribosomal protein L33 (RpmG)	0.4	0.0026	0.38	0.0005
L8NUF3	50S ribosomal protein L35 (RpmI)	0.61	0.0036	0.52	0.0002
L8NY51	Ribosomal silencing factor (RsfS)	0.51	0.0118	0.6	0.0008
L8NKC4	SsrA-binding protein (SmpB)			0.6	0.0021
L8P0U9	GTPase Der (EngA)	0.57	0.0004	0.59	0.0006
L8P214	Ribosome maturation factor (RimP)	0.63	0.0109	0.53	0.0016
L8NQZ0	Elongation factor P (EF-P)			0.67	0.0008
L8NU32	Ribosomal subunit interface protein (RaiA)	0.34	0.0009	0.35	0.0004
L8NKC5	Pseudouridine synthase (RluD)			0.55	0.0229
L8NZH8	RNA 2'-O ribose methyltransferase substrate binding family protein (RlmB)	0.66	0.008	0.6	0.0002
L8NRR3	DNA-directed RNA polymerase subunit alpha (RpoA)			0.63	0.0004
L8NMK1	RNA polymerase sigma factor (SigA)			0.63	0.0003
L8NMZ5	RNA polymerase sigma factor (rpoD2)	0.65	0.0166
Transport and binding
L8NR66	Phosphate transport system permease protein (PstA)			1.79	0.0216
L8NP14	Phosphate import ATP-binding protein (PstB)	1.77	0.0184	1.67	0.0035
L8NSG7	Phosphate import ATP-binding protein (PstB)	1.96	0.0033	1.83	0.0026
L8NKH2	Phosphate import ATP-binding protein (PstB)	1.58	0.0161
L8NN47	Phosphate transport system permease protein (PstC)			1.85	0.031
L8NKH6	Phosphate-binding protein (PstS)	1.67	0.0196	1.62	0.0047
L8NUR4	Protein sphX	1.86	0.0117	1.97	0.0034
L8NHW2	Protein sphX	1.8	0.0294	1.7	0.001
L8P420	Bicarbonate transport ATP-binding protein CmpC	0.58	0.0057	0.59	0.0002
L8P1P7	Bicarbonate transport ATP-binding protein CmpD	0.44	0.0068	0.5	0.0002
L8NT17	ABC exporter membrane fusion, DevB family protein	1.74	0.0132	1.76	0.0016
L8NZ03	FeoA domain protein (FeoA)	0.64	0.0018	0.58	0.0005
L8NRJ2	Magnesium transporter (MgtE)			1.66	0.0119
L8NTQ8	Magnesium transport protein (CorA)	0.63	0.0468
L8NPX4	Sodium/hydrogen exchanger family protein	1.96	0.0272	1.56	0.0207
L8NQR6	Sodium/hydrogen exchanger family protein			0.45	0.0003
Energy metabolism
L8NQQ0	Cytochrome c6 (PetJ)			1.8	0.0041
L8NQG0	Cytochrome b6 (PetB)			0.55	0.0016
L8NQI7	Photosystem II reaction center Psb28 protein (Psb28)	0.54	0.0138	0.55	0.0017
L8NNY3	Protein Thf1 (Psb29)			0.66	0.0005
L8NZW6	Photosystem I assembly protein Ycf4 (Ycf4)	0.65	0.0074
L8NXF0	Respiratory-chain DH dehydrogese 51 Kd subunit (HoxEF)	1.51	0.0015	1.58	0.0002
L8NRI5	Succite dehydrogese iron-sulfur subunit (SdhB)	1.61	0.0209	1.51	0.0138
L8P327	NAD(P)H-quinone oxidoreductase subunit 1 (NdhA)			0.61	0.0016
L8NUC8	Proton-translocating NADH-quinone oxidoreductase, chain L family protein (NdhF)	0.57	0.0232
L8NZ92	Thylakoid-associated protein			1.58	0.0194
L8NXC6	Putative thylakoid-associated protein			2.5	0.0363
L8NVN3	Transaldolase (Tal)			1.65	0.0061
L8NUS9	Probable phosphoketolase (XpkA)	1.77	0.0037	1.69	0.0015
L8NVZ5	Glyceraldehyde-3-phosphate dehydrogenase (GAPDH)	1.59	0.019	1.61	0.003
L8NVH9	Pyruvate kinase (Pyk)	1.6	0.0021	1.53	0.0035
L8NV06	Phosphoglycerate mutase family protein (GmpB)			0.64	0.0001
L8NXX6	Pyruvate-flavodoxin oxidoreductase (PFOR)	1.51	0.0048
L8NXG0	Aldehyde-alcohol dehydrogenase (AdhE)	1.7	0.0007	1.64	0.0003
L8NWJ4	Carbon dioxide-concentrating mechanism protein CcmK 2	0.65	0.01	0.53	0.0007
L8NZV7	Carbon dioxide-concentrating mechanism protein CcmK 2	0.66	0.0032	0.63	0.001
L8NZY3	Carbon dioxide-concentrating mechanism protein CcmK 1	0.6	0.0001	0.61	0.0042
L8NVP2	CoA-ligase family protein	1.54	0.007
L8NQL2	Alpha-1,4 glucan phosphorylase (GlgP)	1.65	0.0035
L8NP19	Ferredoxin-nitrite reductase (NirA)	0.62	0.0018	0.55	0.0011
L8NIQ0	Glutamine synthetase ictivating factor IF7			1.66	0.0113
L8NZR0	Glutamine synthetase, catalytic domain protein (GSIII)	0.26	0.0001	0.25	0.0001
Regulatory function
L8NZB7	Response regulator			0.47	0.0073
L8NU39	Response regulator			0.64	0.0026
L8NVD8	HTH-type transcriptional activator CmpR	0.47	0.0003	0.43	0.0011
L8NRD4	Regulatory helix-turn-helix, lysR family protein (RbcR)			0.61	0.0069
L8NT79	Regulatory s, tetR family protein	1.54	0.0456	1.73	0.0029
L8NPS2	Alkaline phosphatase synthesis transcriptional regulatory protein sphR			1.52	0
Bioynthesis
L8NWB9	Oxygen-dependent coproporphyrinogen-III oxidase (HemF)			0.63	0.0001
L8NKS6	Mg-protoporphyrin IX chelatase (BchI)			0.65	0.0003
L8P199	Light-independent protochlorophyllide reductase iron-sulfur ATP-binding protein (BchL)	0.62	0.0041
L8NUM0	Geranylgeranyl reductase (ChlP)	0.61	0.0001	0.47	0.0002
L8NVW5	Geranylgeranyl reductase family protein			0.65	0.0167
L8NRM7	Cobalamin biosynthesis protein (CobW)	0.52	0.0032	0.42	0
L8NQD1	Uracil phosphoribosyltransferase (Upp)	0.66	0.0036	0.63	0.0026
L8NYL0	Adenylosuccite synthetase (PurA)	0.6	0.003	0.56	0.0002
L8NNV4	Pyridoxine/pyridoxamine 5'-phosphate oxidase (PdxH)	1.62	0.0254	1.75	0.001
L8NI85	3-oxoacyl-[acyl-carrier-protein] synthase 2 (FabF)			0.62	0.0034
L8NZ38	Malonyl CoA-acyl carrier protein transacylase (FabD)			0.63
L8NQV2	Short chain dehydrogese family protein (FabG)			1.68	0.0373
L8NVF5	1-acyl-sn-glycerol-3-phosphate acyltransferase (PlsC)			0.67	0.0026
L8NU53	Biotin synthase (BioB)	0.66	0.0031	0.62	0.0001
L8P1Q0	GTP cyclohydrolase 1 (FolE)	0.6	0.0052	0.55	0.003
L8NPP1	Quinolinate synthase A (NadA)	0.65	0.0139
L8P211	LL-diaminopimelate aminotransferase (DapL)	0.63	0.0005	0.62	0.0015
L8NPB5	UDP-N-acetylmuramoylalanine-D-glutamate ligase (MurD)			0.62	0.0043
L8NTK5	D-Ala-D-Ala carboxypeptidase 3 family protein			0.63	0.0004
L8NWW5	D,D-heptose 1,7-bisphosphate phosphatase (HisB)			0.66	0.0036
Cellular processes
L8NVP9	Signal recognition particle protein (Ffh)			0.61	0.0004
L8P0J6	Membrane insertase, YidC/Oxa1 family domain protein (YidC)			0.58	0.0015
L8NTI4	Putative serine protease HtrA	0.28	0.0002	0.26	0
L8P339	VKORC1/thioredoxin domain protein	1.73	0.0397	1.55	0.0016
L8NSG0	Thioredoxin family protein (Trx)	0.65	0.0023
L8P2E6	ATP-dependent zinc metalloprotease FtsH	0.67	0.0059	0.64	0.0013
L8P1A2	ATP-dependent zinc metalloprotease FtsH			0.64	0.0029
L8NTD1	HlyD secretion family protein	0.67	0.0089	0.58	0.0012
L8NT45	Caspase domain protein			1.69	0.0109
L8NPY4	Type 4 pilin-like protein (PilA4)	0.2	0	0.2	0
L8P0X7	High light inducible protein (HLIP)			2.44	0.0157
Other categories
L8NPA3	1-deoxy-D-xylulose-5-phosphate synthase (Dxs)	0.66	0.0017	0.61	0.0012
L8NQI1	4-hydroxy-3-methylbut-2-enyl diphosphate reductase (IspH)			0.64
L8NS53	NAD kinase (PpnK1)	0.66	0.0103	0.63	0.005
L8NXE2	Oxidoreductase, NAD-binding Rossmann fold family protein	0.62	0.0058	0.61	0.0033
L8NUV9	Transglycosylase SLT domain protein (Slt)	0.62	0.0039	0.59	0.0021
L8NPI8	Aldehyde decarbonylase	0.6	0.0045	0.6	0.0003
L8P036	Patatin-like phospholipase family protein	1.72	0.0036	1.6	0.0114
L8NI37	YrdC domain protein	0.51	0.0146	0.58	0.0034
L8NU95	Polyamine aminopropyltransferase (SpeE)			0.65	0.0006
L8NWW8	Tetratricopeptide repeat family protein	1.92	0.0203	1.9	0.001
L8P331	Tetratricopeptide repeat family protein	2	0.0461	1.98	0.0013
L8NJQ0	Tetratricopeptide repeat family protein	1.6	0.0273	1.53	0.0017
L8NS27	Tetratricopeptide repeat family protein	1.66	0.0015	1.76	0.0031
L8NQK7	Tetratricopeptide TPR_2 repeat protein	0.6	0.0014
L8P1Z7	META domain protein	1.9	0.0161	1.74	0.0014
L8P2R9	CHAD domain protein	1.62	0.0062	1.76	0.0035
L8NM71	GUN4-like family protein	1.67	0.019	1.61	0.0079
L8P471	Putative family protein	1.63	0.0206	1.6	0.0079
L8NWU7	XisI-like protein			1.61	0.0089
L8NNX8	Rhodanese-like domain protein			1.54	0.0178
L8NUX3	Ykud domain protein			1.67	0.0422
L8NVX0	NurA domain protein			2.36	0.047
L8P372	Transglutaminase-like superfamily protein			1.61	0.0224
L8NP49	Bacteriocin biosynthesis docking scaffold, SagD family domain protein			0.57	0.0002
L8NQP7	Putative diflavin flavoprotein A 3 (Dfa3)	0.43	0.0001	0.52	0.0004
L8NJS2	Gas vesicle protein (GvpV)	0.62	0.0144	0.53	0.0006
L8NUG6	Peptidase M50 family protein			0.63	0.0022
L8NNT1	RNA recognition motiffamily protein	0.62	0.0044	0.59	0.0018
L8NPY3	R3H domain protein (Ycf45)	0.6	0.0021	0.56	0.0019
L8NRQ8	YCII-related domain protein	0.62	0.0054	0.57	0.0025
L8NSE0	Small GTP-binding domain protein	0.66	0.0004
L8NK16	Hydrogese expression/formation protein HypE	0.63	0.0013
L8NZ59	Hydrolase, TatD family protein (TatD)	0.62	0.0053
L8NZE1	AMP-binding enzyme family protein	1.92	0.0018
L8NX35	Poly(R)-hydroxyalkanoic acid synthase, class III, PhaE subunit	1.61	0.0026
L8NQY6	B12 binding domain protein	1.65	0.0055
L8NHH2	Polysaccharide deacetylase family protein	1.53	0.0146
L8NW65	Platelet-activating factor acetylhydrolase, plasma/intracellular isoform II family protein	1.75	0.0153
L8NK06	Glycosyl transferase 2 family protein (WcaA)	0.37	0.0396
Hypothetical protein
L8NRD3	Uncharacterized protein			1.52	0.0002
L8NWN8	Uncharacterized protein			1.68	0.0004
L8NR22	Uncharacterized protein			1.69	0.0006
L8NU58	Uncharacterized protein			1.64	0.0007
L8NYN0	Uncharacterized protein	1.6	0.0419	1.65	0.0015
L8NNW2	Uncharacterized protein			1.73	0.0015
L8NKU5	Uncharacterized protein			1.69	0.0015
L8NU38	Uncharacterized protein			1.65	0.0015
L8NWD5	Uncharacterized protein	0.54	0.0093	0.54	0.0003
L8NMA8	Uncharacterized protein			0.56	0.0031
L8NXL6	Uncharacterized protein			1.54	0.0011
L8NPY8	Uncharacterized protein	1.73	0.0445	1.78	0.0017
L8NPV9	Uncharacterized protein			1.6	0.0024
L8NLB3	Uncharacterized protein	1.58	0.0193	1.62	0.0027
L8NRN1	Uncharacterized protein	1.5	0.0008	1.84	0.003
L8NR52	Uncharacterized protein	1.7	0.0085	1.67	0.003
L8NRF0	Uncharacterized protein			1.57	0.003
L8NX16	Uncharacterized protein			1.61	0.0046
L8NIV4	Uncharacterized protein	1.83	0.0317	1.63	0.005
L8NNZ6	Uncharacterized protein			1.6	0.0053
L8P283	Uncharacterized protein			2.3	0.0059
L8NQ74	Uncharacterized protein			1.63	0.006
L8NX27	Uncharacterized protein			1.52	0.0064
L8P364	Uncharacterized protein	1.64	0.033	1.67	0.0072
L8NQX8	Uncharacterized protein	1.75	0.0151	1.81	0.0076
L8NVB1	Uncharacterized protein	1.58	0.0139	1.56	0.0076
L8NRQ4	Uncharacterized protein			2.11	0.008
L8NVT6	Uncharacterized protein			1.52	0.0085
L8NZA7	Uncharacterized protein (Fragment)			1.53	0.009
L8NNM2	Uncharacterized protein			2.01	0.0103
L8NQF2	Uncharacterized protein			2	0.0105
L8NL74	Uncharacterized protein			1.53	0.0112
L8NZC6	Uncharacterized protein			1.52	0.0112
L8NRG5	Uncharacterized protein			1.77	0.0117
L8NWF8	Uncharacterized protein			2.42	0.0139
L8NT86	Uncharacterized protein	1.5	0.0158	1.5	0.0142
L8P0A5	Uncharacterized protein			1.7	0.0145
L8P0P5	Uncharacterized protein			1.52	0.015
L8NNI4	Uncharacterized protein			1.87	0.0247
L8NPF2	Uncharacterized protein			2.28	0.0282
L8NJ87	Uncharacterized protein			1.6	0.0337
L8P357	Uncharacterized protein	0.62	0.0015	0.58	0
L8NZ75	Uncharacterized protein	0.61	0.0015	0.56	0
L8NR61	Uncharacterized protein	0.65	0.0114	0.57	0.0007
L8NRL7	Uncharacterized protein	0.55	0.0008	0.52	0.0011
L8NU74	Uncharacterized protein			0.62	0.0038
L8NZX7	Uncharacterized protein			0.64	0.0048
L8NNI0	Uncharacterized protein			0.66	0.005
L8NM85	Uncharacterized protein	0.6	0.0165	0.61	0.0134
L8NXW0	Uncharacterized protein			0.65	0
L8NNE5	Uncharacterized protein	1.79	0.0099
L8NZ12	Uncharacterized protein	1.53	0.0286
L8NZB9	Uncharacterized protein	1.54	0.0316
L8NX60	Uncharacterized protein	1.55	0.0489
L8NY96	Uncharacterized protein	0.67	0.004
L8NPC6	Uncharacterized protein	0.62	0.0104
L8NRF6	Uncharacterized protein	0.66	0.0108
L8P336	Uncharacterized protein	0.63	0.0136
