# Supplementary material for: Quantitative Proteomic and Microcystin Production Response of Microcystis aeruginosa to Phosphorus Depletion
Source: Microorganisms. 2021 May 31;9(6):1183. doi: 10.3390/microorganisms9061183 (PMC8227402; doi:10.3390/microorganisms9061183)
Supplement: Supplementary file 1 [file microorganisms-09-01183-s001.zip › Table S3.xlsx]

## Sheet: Sheet1
Table S3. KEGG pathway enrichment analysis of differentially abundant proteins in Microcystis aeruginosa FACHB-905 upon phosphorus depletion. Only pathways with at least three differentially abundant proteins were listed.
Pathway ID	Pathway name	Protein accession number	Protein count	URL
map03010	Ribosome	L8NYR5 L8NKH9 L8NXS9 L8NK37 L8NM13 L8NM08 L8NNG9 L8NRE5 L8NTL8 L8NR58 L8NVX6 L8NUF9 L8NRX1 L8NNG4 L8NV67 L8P1W0 L8NRE9 L8P278 L8NRD2 L8NR50 L8NTM8 L8NTN9 L8NQ13 L8NI52 L8NPM8 L8NTM1 L8NUF3 L8NM18 L8P0B5 L8NR63 L8NPR3 L8NLI0 L8NQ08 L8NVU9 L8NM02 L8NUE8 L8NRX6 L8NQ02 L8NU90 L8NZC1 L8NTN3 L8NVH2 L8NYN6	43	http://www.kegg.jp/kegg-bin/show_pathway?map03010+K02967+K02996+K02884+K02970+K02874+K02890+K02871+K02994+K02867+K02931+K02992+K02986+K02950+K02948+K02939+K02956+K02887+K02913+K02886+K02892+K02982+K02988+K02952+K02902+K02990+K02926+K02916+K02881+K02863+K02876+K02879+K02959+K02933+K02864+K02906+K02954+K02946+K02961+K02899+K02945+K02895+K02888+K02897
map02010	ABC transporters	L8NUR4 L8P420 L8NP14 L8P1P7 L8NN47 L8NHW2 L8NSG7 L8NKH6 L8NR66 L8NKH2	10	http://www.kegg.jp/kegg-bin/show_pathway?map02010+K02040+K15578+K02036+K15579+K02037+K02040+K02036+K02040+K02038+K02036
map01240	Biosynthesis of cofactors	L8NVH9 L8P1Q0 L8NNV4 L8NPP1 L8NYL0 L8NU53 L8NS53 L8NWB9 L8NI85	9	http://www.kegg.jp/kegg-bin/show_pathway?map01240+K00873+K01495+K00275+K03517+K01939+K01012+K00858+K00228+K09458
map02020	Two-component system	L8NUR4 L8NPS2 L8NZR0 L8NPY4 L8NHW2 L8NKH6 L8NU39	7	http://www.kegg.jp/kegg-bin/show_pathway?map02020+K02040+K07657+K01915+K02650+K02040+K02040+K07712
map00860	Porphyrin and chlorophyll metabolism	L8P199 L8NQY6 L8NKS6 L8NUM0 L8NWB9	5	http://www.kegg.jp/kegg-bin/show_pathway?map00860+K04037+K04034+K03405+K10960+K00228
map00010	Glycolysis / Gluconeogenesis	L8NVH9 L8NXG0 L8NVZ5 L8NXX6	4	http://www.kegg.jp/kegg-bin/show_pathway?map00010+K00873+K04072+K00134+K03737
map00190	Oxidative phosphorylation	L8NUC8 L8NRI5 L8P327 L8NXF0	4	http://www.kegg.jp/kegg-bin/show_pathway?map00190+K05577+K00240+K05572+K05587
map00650	Butanoate metabolism	L8NRI5 L8NXG0 L8NX35 L8NXX6	4	http://www.kegg.jp/kegg-bin/show_pathway?map00650+K00240+K04072+K22881+K03737
map00910	Nitrogen metabolism	L8P420 L8P1P7 L8NZR0 L8NP19	4	http://www.kegg.jp/kegg-bin/show_pathway?map00910+K15578+K15579+K01915+K00366
map00020	Citrate cycle (TCA cycle)	L8NRI5 L8NVP2 L8NXX6	3	http://www.kegg.jp/kegg-bin/show_pathway?map00020+K00240+K01902+K03737
map00195	Photosynthesis	L8NQQ0 L8NQI7 L8NQG0	3	http://www.kegg.jp/kegg-bin/show_pathway?map00195+K08906+K08903+K02635
map00620	Pyruvate metabolism	L8NVH9 L8NXG0 L8NXX6	3	http://www.kegg.jp/kegg-bin/show_pathway?map00620+K00873+K04072+K03737
map00720	Carbon fixation pathways in prokaryotes	L8NRI5 L8NVP2 L8NXX6	3	http://www.kegg.jp/kegg-bin/show_pathway?map00720+K00240+K01902+K03737
map00900	Terpenoid backbone biosynthesis	L8NQI1 L8NPA3 L8NUM0	3	http://www.kegg.jp/kegg-bin/show_pathway?map00900+K03527+K01662+K10960
